# Supplementary material for: Associative Mechanisms Allow for Social Learning and Cultural Transmission of String Pulling in an Insect
Source: PLoS Biol. 2016 Oct 4;14(10):e1002564. doi: 10.1371/journal.pbio.1002564 (PMC5049772; doi:10.1371/journal.pbio.1002564)
Supplement: S1 Data — (XLSX) [file pbio.1002564.s001.xlsx]

## Sheet: Fig 1B
Demo Bee ID	Success / Fail in training (Y/N)
	Step 1	Step 2	Step 3	Step 4
8	N	-	-	-
4y	N	-	-	-
62	N	-	-	-
23r	N	-	-	-
49	N	-	-	-
11r	N	-	-	-
34y	N	-	-	-
23	N	-	-	-
35y	Y	N	-	-
92y	Y	N	-	-
48r	Y	N	-	-
7	Y	Y	N	-
22	Y	Y	Y	N
91r	Y	Y	Y	N
99r	Y	Y	Y	N
95r	Y	Y	Y	N
40r	Y	Y	Y	N
27	Y	Y	Y	Y
2	Y	Y	Y	Y
16	Y	Y	Y	Y
41	Y	Y	Y	Y
20	Y	Y	Y	Y
34	Y	Y	Y	Y
59	Y	Y	Y	Y
97	Y	Y	Y	Y
61	Y	Y	Y	Y
75	Y	Y	Y	Y
60r	Y	Y	Y	Y
81y	Y	Y	Y	Y
97r	Y	Y	Y	Y
98r	Y	Y	Y	Y
50r	Y	Y	Y	Y
84r	Y	Y	Y	Y
52r	Y	Y	Y	Y
93r	Y	Y	Y	Y
66y	Y	Y	Y	Y
2y	Y	Y	Y	Y
82r	Y	Y	Y	Y
65r	Y	Y	Y	Y
70y	Y	Y	Y	Y
Total Success	32	29	28	23
% stepwise success	80	90.625	96.552	82.143

## Sheet: Fig 1C-D
Demo Bee ID	Training Step I					Training Step II					Training Step III					Training Step IV
	Latency to reward (s)					Latency to reward (s)					Latency to reward (s)					Latency to reward (s)
	Bout 1	Bout 2	Bout 3	Bout 4	Bout 5	Bout 1	Bout 2	Bout 3	Bout 4	Bout 5	Bout 1	Bout 2	Bout 3	Bout 4	Bout 5	Bout 0	Bout 1	Bout 2	Bout 3	Bout 4	Bout 5	Bout 6	Bout 7	Bout 8	Bout 9	Bout 10
27	61	10	11	15	6	90	18	50	14	16	46	14	16	14	11	181	117	97	59	52	40	41	41	38
2	18	8	10	9	8	17	11	15	12	7	41	72	28	10	12	586	249	130	73	81	60
16	16	7	6	6	5	14	7	9	7	5	335	38	10	9	9	426	156	95	44	34	15	28	25
41	44	5	4	6	4	162	23	8	32	14	145	35	29	10	20	281	130	95	100	75	85	49
20	151	32	7	20	5	45	40	29	30	18	180	117	60	62	24	370	130	45	33	22	25
34	49	6	7	7	6	80	35	9	11	24	112	18	14	17	14	330	126	95	40	82	44	33	46
59	15	8	5	5	4	21	15	47	5	7	15	15	8	7	5	62	43	25	26	25	27	20	19	15	25	16
97	12	4	5	8	4	55	10	28	11	12	12	11	11	9	10	98	61	79	42	31	46	37	31	26		15
61	11	8	6	9	5	18	16	8	6	13	45	9	33	17	14	204	46	40	26	33	27	43	21	37	28	35
75	40	35	18	6	9	45	12	7	12	10	21	15	11	10	13	283	120	60	60	47	23	37	27	12	13	19
60r	41	9	5	5	5	92	8	5	18	9	50	18	9	18	11	518	87	92	107	60	21	34	19	17	26	33
81y	30	8	8	6	5	128	22	8	14	5	47	15	13	13	9	125	83	43	60	45	26	41	21	31	34	22
97r	44	7	9	5	8	55	15	8	25	12	33	12	36	13	15	122	113	80	64	56	40	34	36
98r	32	8	7	20	17	55	41	17	25	24	32	34	22	12	9	140	50	52	30	18	42	18	29	23	20	31
50r	8	4	5	5	5	32	22	22	14	6	28	12	11	11	10	230	159	60	54	54	42	20	36	40	25	17
84r	10	5	4	6	4	107	9	12	5	6	175	18	20	26	18	312	86	45	25	52	22	27	31	39	26	24
52r	41	10	5	6	4	30	20	20	5	15	28	20	9	12	12	285	70	110	65	42	46	52	24	16	24	31
93r	6	3	3	4	3	8	7	5	6	5	67	42	11	25	19	83	55	44	35	26	33	18	15	34	19	25
66y	8	6	6	5	4	77	8	6	6	8	42	13	11	21	7	294	40	34	19	20	35	30	17	26	13	24
2y	34	10	6	6	6	74	57	6	6	11	70	94	13	110	16	72	60	62	57	58	30	35	39	24	17	15
82r	5	5	5	5	4	56	25	16	8	7	40	29	7	8	8	196	58	41	24	30	30	18	8	20	24	19
65r	19	7	7	5	5	34	25	8	10	6	27	15	10	18	10	180	27	20	14	11	14	16	11	10	14	10
70y	12	6	5	4	4	80	25	10	35	25	129	19	12	6	12	133	22	15	13	28	32	32	27	18	11	18
Mean	30.7391	9.17391	6.69565	7.52174	5.65217	59.7826	20.4783	15.3478	13.7826	11.5217	74.7826	29.7826	17.5652	19.913	12.5217	239.609	90.7826	63.4348	46.5217	42.6957	35	31.5714	26.15	25.0588	21.2667	22.125
Median	19	7	6	6	5	55	18	9	11	10	45	18	12	13	12	204	83	60	42	42	32	33	26	24	24	20.5
StDev	30.1939	7.76084	3.05649	4.46113	2.82241	38.0503	12.4826	12.278	9.09829	6.17759	73.8206	27.367	12.1792	22.2103	4.4318	137.363	52.0618	30.4371	24.6363	19.6987	15.2058	10.2659	9.89583	9.61292	6.40278	7.09643
StErr	6.29586	1.61825	0.637323	0.93021	0.588512	7.93403	2.6028	2.56013	1.89712	1.28812	15.3926	5.70641	2.53954	4.63116	0.924094	28.6422	10.8556	6.34658	5.13701	4.10746	3.17064	2.24019	2.21278	1.85001	1.65319	1.83229

## Sheet: Fig 2C-D
Untrained Bee ID	Test 1		Test 2			Observer Bee ID	Test 1		Test 2 (after observation)
	Solved the task and obtained the reward Y/N	Latency to reward (s)	Solved the task and obtained the reward Y/N	Latency to reward (s)			Solved the task and obtained the reward Y/N	Latency to reward (s)	Solved the task and obtained the reward Y/N	Latency to reward (s)
32	N	-	N	-		1	N	-	Y	299.47
4	N	-	N	-		15	N	-	N	-
59r	N	-	Y	240		28	N	-	N	-
77y	N	-	N	-		46	N	-	Y	299.83
87r	N	-	N	-		5	N	-	Y	275.27
96r	N	-	N	-		3	N	-	Y	118.58
22y	N	-	N	-		57	N	-	Y	196.56
42r	N	-	N	-		31	N	-	N	-
54y	N	-	N	-		88	N	-	Y	150.63
6xxr	N	-	N	-		78	N	-	N	-
11y	N	-	N	-		83r	N	-	Y	233.31
59	N	-	N	-		81r	N	-	N	-
58	N	-	Y	250		80r	N	-	N	-
34	N	-	N	-		79y	N	-	Y	93.44
50r	N	-	N	-		19y	N	-	Y	234.06
20	N	-	N	-		6y	N	-	Y	159.11
41	N	-	N	-		56y	N	-	Y	217.84
42	N	-	N	-		7y	N	-	N	-
51	N	-	N	-		49y	N	-	N	-
63	N	-	N	-		61y	N	-	Y	79.38
74b	N	-	N	-		27y	N	-	Y	117.36
79b	N	-	N	-		94r	N	-	N	-
83	N	-	N	-		92r	N	-	Y	156.72
88	N	-	N	-		10y	N	-	N	-
89b	N	-	N	-		12y	N	-	Y	79.86
% Success	0		8			% Success	0		60
Mean latency to reward		-		245		Mean latency to reward				180.761
StDev				5		StDev				74.0957
StErr				2.23607		StErr				19.1314

## Sheet: Fig 3B
Local enhancement
Untrained Bees						Observers Bees (unsuccessful)
Bee ID	Test 1		Test 2			Bee ID	Test 1		Test 2 (after observation)
	Top region (s)	Original region (s)	Top region (s)	Original region (s)			Top region (s)	Original region (s)	Top region (s)	Original region (s)
32	55.1	0	101.5	0		15	70.2	19	63.42	72.9
4	13.8	29.84	4.83	1.99		28	31.6	0	44.5	5.2
59r	36.52	0	21.62	13.45		31	87.2	0	72.44	6.7
77y	36.75	0	33.1	0		78	39.1	26.02	83.1	32.31
87r	18.88	0	43.01	0		81r	32.9	0	32.35	8.88
96r	20.27	0	19.91	0		80r	7.36	0	41.68	178.15
22y	66.82	30	25.59	19.68		7y	21.01	0	15.93	9.54
42r	22.14	13.74	42.17	27.66		49y	46.73	55.13	44.64	125.4
54y	51.81	92.22	27.23	11.8		94r	54.4	17.04	36.36	34.63
6xxr	61.29	0	21.01	24.08		10y	42.13	11.88	17.42	103.45
11y	26.27	1.74	44.11	0.56		Mean	43.263	12.907	45.184	57.716
59	14.85	0	40.7	0		Median	40.615	5.94	43.09	33.47
34	54.07	0	32.16	0		StDev	21.9963	16.861	20.965	57.1424
20	48.43	22.4	16.9	3.27
41	35.44	27.09	59.18	144.1
42	9.94	0	35.43	4.23
51	13.47	0	30.16	1
63	7.9	0	19.89	1.41
74b	2.03	0	8.2	1
79b	5.76	0	9.47	0
83	3.32	0	4.56	0.63
88	20.89	0	2.06	0
89b	5.26	0	9.51	1.52
Mean	27.4352	9.43609	28.3609	11.147
Median	20.89	0	25.59	1
StDev	19.8392	20.5093	21.3749	29.4876
StErr	3.96784	4.10185	4.27498	5.89751

## Sheet: Fig 3C
Stimulus enhancement
Observer Bees (unsuccessful)							Bees tested for stimulus enhancement
Bee ID	Time spent in the Region of Interest after observation (s; Test 2)						Bee ID	Time spent in the Region of Interest after observation (s; Test 2)
	Top region	Original region	New string region	No string region				Top region	Original region	New string region	No string region
15	63.42	72.9	9.27	15.07			71w	56.05	10.73	20.33	5.03
28	44.5	5.2	0	0			54w	99.92	21.82	5.91	0
31	72.44	6.7	0	1.11			57w	43.05	0	4.61	5.45
78	83.1	32.31	0	0			63w	39.82	0	128.31	2.63
81r	32.35	8.88	0	1.99			35w	60.52	1.31	0.84	0
80r	41.68	178.15	1.25	0.97			6w	30.52	20.81	0	0
7y	15.93	9.54	0	0			18w	6.76	0.96	0.38	0
49y	44.64	125.4	9.66	20.64			22w	119.81	129.23	59.89	15
94r	36.36	34.63	0	3.07			23w	59.25	20.62	170.1	36.66
10y	17.42	103.45	3.33	8.47	sum		24w	61.56	6.66	0	0
Mean	45.184	57.716	2.351	2.566	107.817		30w	38.56	19.25	0	0
%	41.908	53.5314	2.18055	2.37996	100		52w	85.9	32.84	62.34	0.77
							82w	29.04	1.63	3.77	1.75
							33w	97.96	0	85.62	1.22	sum
							Mean	59.1943	18.99	38.7214	2.44679	119.352
							%	49.5962	15.9109	32.4429	2.05005	100

## Sheet: Body size influence
Demo Bee ID	Thorax Width (mm)	Success in training Step 4 Y/N	Latency to reward in last bout of step 4 (s)		Observer Bee ID	Thorax Width (mm)	Solved the task and obtained the reward after observation Y/N	Latency to reward (s)		Untrained Bee ID	Thorax Width (mm)
16	5.38	Y	25		1	5.33	Y	299.47		41	4.14
27	5.63	Y	38		46	4.97	Y	299.83		20	5.06
22	5.59	N	-		5	4.87	Y	275.27		34	5.16
2	5.44	Y	60		3	4.18	Y	118.58		4	4.06
41	4.14	Y	49		57	5.39	Y	196.56		59	5.47
20	5.06	Y	25		88	5.43	Y	150.63		32	5.13
34	5.16	Y	46		83r	5.17	Y	233.31		58	5.37
59	5.47	Y	16		79y	5.24	Y	93.44		6xxr	4.95
97	4.81	Y	15		19y	5.28	Y	234.06		59r	5.14
75	4.94	Y	35		6y	3.89	Y	159.11		77y	4.75
61	4.96	Y	19		56y	4.39	Y	217.84		87r	4.93
97r	5.06	Y	36		61y	4.9	Y	79.38		96r	4.09
60r	4.54	Y	33		27y	4.8	Y	117.36		50r	5.03
81y	5.08	Y	22		92r	4.32	Y	156.72		11y	3.89
50r	5.03	Y	17		12y	4	Y	79.86		22y	4.45
84r	4.6	Y	24		15	5.4	N	-		42r	4.3
52r	4.83	Y	31		78	4.87	N	-		54y	4.65
98r	4.55	Y	31		28	4.85	N	-		Mean	4.73941
93r	4.62	Y	25		31	5.04	N	-		Median	4.93
99r	4.4	N	-		81r	4.87	N	-		StDev	0.481315
66y	4.78	Y	24		80r	4.71	N	-		StErr	0.116736
2y	4.79	Y	15		7y	4.41	N	-
65r	4.96	Y	10		49y	4.51	N	-
82r	4.39	Y	19		10y	4.61	N	-
91r	4.83	N	-		94r	5.1	N	-
95r	4.38	N	-		Mean	4.8212		180.761
40r	4.78	N	-		Median	4.87		159.11
70y	4.95	Y	18		StDev	0.441147		76.6964
Mean	4.89821		27.5217		StErr	0.0882295		15.3393
Median	4.885		25
StDev	0.371897		12.0212
StErr	0.070282		2.2718

## Sheet: Colourless flowers
Demo Bee ID	Solved the colourless flower task and obtained the reward Y/N
	Immediatly after string pulling training	Latency to reward (s)	48h after string pulling training	Latency to reward (s)
2	N	-	Y	247
56	N	-	N	-
47	N	-	Y	66
Untagged	N	-	Y	157
35	N	-	N	-
28	N	-	Y	266
20	N	-	N	-
19	Y	105	Y	35
14	N	-	Y	186
25	N	-	N	-
21	N	-	Y	88
97	N	-	Y	250
40	N	-	Y	234
95	Y	120	Y	85
37	N	-	Y	91
Nb Success	2		11
Mean latency to reward		112.5		155
StDev		7.5		81.3645
StErr		5.3033		24.5323

## Sheet: "Ghost experiment"
Bee ID	Solved the task Y/N	date
R3	N	2015-07-19
R8	N	2015-07-20
R11	N	2015-07-20
R12	N	2015-07-21
R31	N	2015-07-21
R37	N	2015-07-21
R47	N	2015-07-22
R36	N	2015-07-24
R41	N	2015-07-28
R17	N	2015-07-29
R44	N	2015-07-29
R38	N	2015-07-30
R50	N	2015-07-31
R85	N	2015-07-31
R82	N	2015-07-31
% Success	0

## Sheet: Coiled string
BEE ID	Training category	Solved the coiled string task and obtained the reward Y/N
R12	Demonstrator	N
R50	Demonstrator	N
R82	Demonstrator	Y
R72	Observer	N
R38	Demonstrator	N
R39	Observer	N
R85	Demonstrator	N
G53	Demonstrator	Y
R21	Observer	N
R80	Observer	N
R76	Observer	N
G70	Observer	N
R27	Observer	N
G42	Observer	N
G52	Observer	N
R24	Observer	N
G59	Observer	N
G72	Observer	N
G33	Observer	N
G74	Demonstrator	Y
G38	Observer	N
G34	Demonstrator	N
G58	Observer	N
Total Nb Success		3
Success in Demo		3
Sucess in Observers		0

## Sheet: Observation during demo
Bee ID	Demonstration #	% of the demonstration duration
		Observation of the demonstrated flower	Observation of the opposite flower
6	1	10.645	3.9
6	2	43.36	18.195
6	3	46.52	15.975
6	4	43.36	18.195
6	5	29.455	21.17
6	6	34.145	18
6	7	32.35	16.685
6	8	62.105	49.295
18	1	31.485	7.765
18	2	30.24	19.48
18	3	23.81	3.915
18	4	26.965	9.775
18	5	4.035	8.25
18	6	9.885	2.9
18	7	54.315	15.115
18	8	18.39	12.645
18	9	21.755	6.155
18	10	11.92	2.185
22	1	36.46	16.45
22	2	28.93	15.54
22	3	27.36	15.995
22	4	21.875	16.065
22	5	21.925	21.255
22	6	35.27	6.85
22	7	6.955	7.395
22	8	32.795	16.065
22	9	35.295	46.49
22	10	23.255	13.315
22	11	20.035	5.39
22	12	36.75	9.61
22	13	17.23	29.59
23	1	33.605	24.435
23	2	45.225	26.14
23	3	15.175	18.575
23	4	26.84	13.705
23	5	28.61	17.8
23	6	31.825	18.675
23	7	19.395	15.755
23	8	26.78	15.88
24	1	16.945	24.285
24	2	33.435	7.17
24	3	11.045	18.465
24	4	1.84	16.15
24	5	43.8	9.47
24	6	24.45	10.455
24	7	9.45	2.815
30	1	40.595	22.255
30	2	19.44	9.395
30	3	23.88	17.07
30	4	16.305	20.84
30	5	18.455	13.935
30	6	4.81	30.745
30	7	22.6	23.915
30	8	0	63.42
30	9	68.33	0
35	1	30.11	13.23
35	2	27.255	9.345
35	3	19.83	9.9
35	4	13.265	19.74
35	5	38.105	13.62
35	6	22.845	14.54
35	7	2.22	3.975
35	8	11.6	2.535
52	1	45.82	10.1
52	2	9.325	2.565
52	3	30.81	11.66
52	4	5.47	3.08
52	5	47.355	9.05
52	6	14.52	15.975
52	7	13.045	7.645
52	8	22.245	22.345
52	9	0	0
52	10	0	0
57w	1	22.675	14.135
57w	2	33.475	5.47
57w	3	5.335	0.305
57w	4	22.68	29.67
57w	5	4.17	13.9
57w	6	18.33	0
57w	7	43.425	0
57w	8	0	0
57w	9	0	0
57w	10	0	0
57w	11	41.12	0.61
63	1	35.675	16.47
63	2	59.455	43.655
63	3	34.795	36.675
63	4	46.875	38.975
63	5	19.37	22.865
63	6	75.265	22.395
63	7	25.76	14.285
63	8	42.115	18.085
63	9	66.185	43.005
82	1	39.85	22.84
82	2	36.64	17.73
82	3	27.465	9.28
82	4	33.93	21.775
82	5	0.53	2.15
82	6	0	0
82	7	0	0
82	8	36.54	0
82	9	81.24	0
82	10	0	55.835
	Mean	25.9071	14.858
	StDev	17.4316	12.4495
	StErr	1.70115	1.21495
