# Supplementary material for: Associative Mechanisms Allow for Social Learning and Cultural Transmission of String Pulling in an Insect
Source: PLoS Biol. 2016 Oct 4;14(10):e1002564. doi: 10.1371/journal.pbio.1002564 (PMC5049772; doi:10.1371/journal.pbio.1002564)
Supplement: S2 Data — (XLSX) [file pbio.1002564.s002.xlsx]

## Sheet: Fig 5A (Test Colony 6)
DATE	BOUT	BEE1	BEE2	FLOWER	PULLER1	PULLER2	DRINKER1	DRINKER2	VIDEO	NUMBER OF STRING PULLERS
2015-09-09	1	31	33	1	31		31	33	No video	1
2015-09-09	1	31	33	2	31		31	33	No video	1		31 is the seeded demonstrator
2015-09-09	1	31	33	3					No video	1
2015-09-09	1	31	33	4					No video	1
2015-09-10	2	33	90	1	33		33	90	Bout1	2
2015-09-10	2	33	90	2					Bout1	2
2015-09-10	2	33	90	3					Bout1	2
2015-09-10	2	33	90	4					Bout1	2
2015-09-10	3	31	42	1	31		31	42	No video	2
2015-09-10	3	31	42	2	31				No video	2
2015-09-10	3	31	42	3					No video	2
2015-09-10	3	31	42	4					No video	2
2015-09-10	4	33	45	1	33		33	45	Bout6	2
2015-09-10	4	33	45	2	33		33	45	Bout6	2
2015-09-10	4	33	45	3					Bout6	2
2015-09-10	4	33	45	4					Bout6	2
2015-09-10	5	33	35	1	33		33		Bout8	2
2015-09-10	5	33	35	2					Bout8	2
2015-09-10	5	33	35	3					Bout8	2
2015-09-10	5	33	35	4					Bout8	2
2015-09-10	6	31	23	1	31				Bout11	2
2015-09-10	6	31	23	2	31		31		Bout11	2
2015-09-10	6	31	23	3	31		31		Bout11	2
2015-09-10	6	31	23	4	31				Bout11	2
2015-09-10	7	43	33	1	33		33	43	Bout12	2
2015-09-10	7	43	33	2					Bout12	2
2015-09-10	7	43	33	3					Bout12	2
2015-09-10	7	43	33	4					Bout12	2
2015-09-10	8	34	33	1	33				Bout15	2
2015-09-10	8	34	33	2					Bout15	2
2015-09-10	8	34	33	3					Bout15	2
2015-09-10	8	34	33	4					Bout15	2
2015-09-10	9	31	45	1	31	45	45	31	Bout16	3
2015-09-10	9	31	45	2					Bout16	3
2015-09-10	9	31	45	3					Bout16	3
2015-09-10	9	31	45	4					Bout16	3
2015-09-10	10	31	75	1	31		31		Bout22	3
2015-09-10	10	31	75	2	31		31		Bout22	3
2015-09-10	10	31	75	3					Bout22	3
2015-09-10	10	31	75	4					Bout22	3
2015-09-10	11	33	75	1	33		33		Bout23	3
2015-09-10	11	33	75	2					Bout23	3
2015-09-10	11	33	75	3					Bout23	3
2015-09-10	11	33	75	4					Bout23	3
2015-09-10	12	31	39	1	31		31		Bout24	3
2015-09-10	12	31	39	2	31				Bout24	3
2015-09-10	12	31	39	3					Bout24	3
2015-09-10	12	31	39	4					Bout24	3
2015-09-10	13	33	57	1	33		33	57	Bout25	3
2015-09-10	13	33	57	2	33				Bout25	3
2015-09-10	13	33	57	3	33		33	57	Bout25	3
2015-09-10	13	33	57	4					Bout25	3
2015-09-10	14	31	80	1	31		31	80	Bout28	3
2015-09-10	14	31	80	2	31		31		Bout28	3
2015-09-10	14	31	80	3					Bout28	3
2015-09-10	14	31	80	4					Bout28	3
2015-09-10	15	33	45	1	33		33	45	Bout29	3
2015-09-10	15	33	45	2	33	45	33	45	Bout29	3
2015-09-10	15	33	45	3					Bout29	3
2015-09-10	15	33	45	4					Bout29	3
2015-09-10	16	46	33	1	33		33		Bout31	3
2015-09-10	16	46	33	2					Bout31	3
2015-09-10	16	46	33	3					Bout31	3
2015-09-10	16	46	33	4					Bout31	3
2015-09-10	17	45	31	1	31		31	45	Bout32	3
2015-09-10	17	45	31	2	31	45			Bout32	3
2015-09-10	17	45	31	3	31	45	31	45	Bout32	3
2015-09-10	17	45	31	4					Bout32	3
2015-09-10	18	33	45	1	33	45	45	33	Bout34	3
2015-09-10	18	33	45	2	33	45			Bout34	3
2015-09-10	18	33	45	3					Bout34	3
2015-09-10	18	33	45	4					Bout34	3
2015-09-10	19	64	31	1	31		31	64	Bout35	3
2015-09-10	19	64	31	2	31		31	64	Bout35	3
2015-09-10	19	64	31	3					Bout35	3
2015-09-10	19	64	31	4					Bout35	3
2015-09-10	20	33	23	1	33		33	23	Bout36	3
2015-09-10	20	33	23	2					Bout36	3
2015-09-10	20	33	23	3					Bout36	3
2015-09-10	20	33	23	4					Bout36	3
2015-09-10	21	64	45	1	45	64	45	64	Bout38	4
2015-09-10	21	64	45	2					Bout38	4
2015-09-10	21	64	45	3					Bout38	4
2015-09-10	21	64	45	4					Bout38	4
2015-09-11	22	31	43	1	31		31	43	Bout39	4
2015-09-11	22	31	43	2	31		31	43	Bout39	4
2015-09-11	22	31	43	3					Bout39	4
2015-09-11	22	31	43	4					Bout39	4
2015-09-11	23	31	45	1	31	45	31	45	Bout43	5
2015-09-11	23	31	45	2					Bout43	5
2015-09-11	23	31	45	3					Bout43	5
2015-09-11	23	31	45	4					Bout43	5
2015-09-11	24	75	33	1	33		33		Bout45	5
2015-09-11	24	75	33	2					Bout45	5
2015-09-11	24	75	33	3					Bout45	5
2015-09-11	24	75	33	4					Bout45	5
2015-09-11	25	63	31	1	31		31		Bout46	5
2015-09-11	25	63	31	2	31		31	63	Bout46	5
2015-09-11	25	63	31	3					Bout46	5
2015-09-11	25	63	31	4					Bout46	5
2015-09-11	26	45	80	1	45		45	80	Bout47	5
2015-09-11	26	45	80	2					Bout47	5
2015-09-11	26	45	80	3					Bout47	5
2015-09-11	26	45	80	4					Bout47	5
2015-09-11	27	39	57	1	39		39	57	Bout48	6
2015-09-11	27	39	57	2					Bout48	6
2015-09-11	27	39	57	3					Bout48	6
2015-09-11	27	39	57	4					Bout48	6
2015-09-11	28	33	23	1	33		33		Bout49	6
2015-09-11	28	33	23	2					Bout49	6
2015-09-11	28	33	23	3					Bout49	6
2015-09-11	28	33	23	4					Bout49	6
2015-09-11	29	39	31	1	31		31	39	Bout51	6
2015-09-11	29	39	31	2	31		31		Bout51	6
2015-09-11	29	39	31	3					Bout51	6
2015-09-11	29	39	31	4					Bout51	6
2015-09-11	30	72	33	1	33		33	72	Bout52	6
2015-09-11	30	72	33	2					Bout52	6
2015-09-11	30	72	33	3					Bout52	6
2015-09-11	30	72	33	4					Bout52	6
2015-09-11	31	75	23	1	23		23	75	Bout54	7
2015-09-11	31	75	23	2					Bout54	7
2015-09-11	31	75	23	3					Bout54	7
2015-09-11	31	75	23	4					Bout54	7
2015-09-11	32	31	63	1	31		31	63	Bout55	7
2015-09-11	32	31	63	2	31		31	63	Bout55	7
2015-09-11	32	31	63	3					Bout55	7
2015-09-11	32	31	63	4					Bout55	7
2015-09-11	33	42	33	1	33		33	42	Bout56	7
2015-09-11	33	42	33	2	33		33	42	Bout56	7
2015-09-11	33	42	33	3					Bout56	7
2015-09-11	33	42	33	4					Bout56	7
2015-09-11	34	23	75	1	23		23		Bout59	7
2015-09-11	34	23	75	2					Bout59	7
2015-09-11	34	23	75	3					Bout59	7
2015-09-11	34	23	75	4					Bout59	7
2015-09-11	35	31	57	1	31		57	31	Bout60	7
2015-09-11	35	31	57	2	31		31	57	Bout60	7
2015-09-11	35	31	57	3	31		31	57	Bout60	7
2015-09-11	35	31	57	4					Bout60	7
2015-09-11	36	33	46	1	33		33	46	Bout61	7
2015-09-11	36	33	46	2	33		33	46	Bout61	7
2015-09-11	36	33	46	3					Bout61	7
2015-09-11	36	33	46	4					Bout61	7
2015-09-11	37	75	63	1	75	63	75	63	Bout62	9
2015-09-11	37	75	63	2					Bout62	9
2015-09-11	37	75	63	3					Bout62	9
2015-09-11	37	75	63	4					Bout62	9
2015-09-11	38	45	23	1	23	45	23	45	Bout63	9
2015-09-11	38	45	23	2					Bout63	9
2015-09-11	38	45	23	3					Bout63	9
2015-09-11	38	45	23	4					Bout63	9
2015-09-11	39	33	32	1	33		33	32	Bout64	9
2015-09-11	39	33	32	2	32				Bout64	10
2015-09-11	39	33	32	3					Bout64	10
2015-09-11	39	33	32	4					Bout64	10
2015-09-11	40	31	57	1	31		31	57	Bout65	10
2015-09-11	40	31	57	2	31		31	57	Bout65	10
2015-09-11	40	31	57	3					Bout65	10
2015-09-11	40	31	57	4					Bout65	10
2015-09-11	41	63	75	1	75		63	75	Bout67	10
2015-09-11	41	63	75	2					Bout67	10
2015-09-11	41	63	75	3					Bout67	10
2015-09-11	41	63	75	4					Bout67	10
2015-09-11	42	45	33	1	33	45	33	45	Bout68	10
2015-09-11	42	45	33	2	33				Bout68	10
2015-09-11	42	45	33	3					Bout68	10
2015-09-11	42	45	33	4					Bout68	10
2015-09-11	43	31	46	1	31		31	46	Bout69	10
2015-09-11	43	31	46	2	31		31	46	Bout69	10
2015-09-11	43	31	46	3	31		31	46	Bout69	10
2015-09-11	43	31	46	4					Bout69	10
2015-09-11	44	63	86	1	63		63		Bout71	10
2015-09-11	44	63	86	2					Bout71	10
2015-09-11	44	63	86	3					Bout71	10
2015-09-11	44	63	86	4					Bout71	10
2015-09-11	45	46	33	1	33		33	46	Bout72	10
2015-09-11	45	46	33	2					Bout72	10
2015-09-11	45	46	33	3					Bout72	10
2015-09-11	45	46	33	4					Bout72	10
2015-09-11	46	31	57	1	31	57	31	57	Bout73	11
2015-09-11	46	31	57	2	31		31	57	Bout73	11
2015-09-11	46	31	57	3					Bout73	11
2015-09-11	46	31	57	4					Bout73	11
2015-09-11	47	31	46	1	31		31	46	Bout75	11
2015-09-11	47	31	46	2					Bout75	11
2015-09-11	47	31	46	3					Bout75	11
2015-09-11	47	31	46	4					Bout75	11
2015-09-12	48	23	57	1	57				Bout76	11
2015-09-12	48	23	57	2					Bout76	11
2015-09-12	48	23	57	3					Bout76	11
2015-09-12	48	23	57	4					Bout76	11
2015-09-12	49	75	31	1	31		31		Bout77	11
2015-09-12	49	75	31	2	31		31		Bout77	11
2015-09-12	49	75	31	3	31	75	75	31	Bout77	11
2015-09-12	49	75	31	4					Bout77	11
2015-09-12	50	33	86	1	33		33	86	Bout78	11
2015-09-12	50	33	86	2					Bout78	11
2015-09-12	50	33	86	3					Bout78	11
2015-09-12	50	33	86	4					Bout78	11
2015-09-12	51	32	75	1	75		75	32	Bout81	11
2015-09-12	51	32	75	2					Bout81	11
2015-09-12	51	32	75	3					Bout81	11
2015-09-12	51	32	75	4					Bout81	11
2015-09-12	52	4	31	1	31		31		Bout82	11
2015-09-12	52	4	31	2	31		31		Bout82	11
2015-09-12	52	4	31	3	31		31		Bout82	11
2015-09-12	52	4	31	4					Bout82	11
2015-09-12	53	33	51	1	33		33		Bout84	11
2015-09-12	53	33	51	2					Bout84	11
2015-09-12	53	33	51	3					Bout84	11
2015-09-12	53	33	51	4					Bout84	11
2015-09-12	54	90	31	1	31		31		Bout87	11
2015-09-12	54	90	31	2					Bout87	11
2015-09-12	54	90	31	3					Bout87	11
2015-09-12	54	90	31	4					Bout87	11
2015-09-12	55	63	23	1	63		63		Bout88	11
2015-09-12	55	63	23	2					Bout88	11
2015-09-12	55	63	23	3					Bout88	11
2015-09-12	55	63	23	4					Bout88	11
2015-09-14	56	31	80	1	31		31	80	Bout90	11
2015-09-14	56	31	80	2	31		31	80	Bout90	11
2015-09-14	56	31	80	3					Bout90	11
2015-09-14	56	31	80	4					Bout90	11
2015-09-14	57	31	51	1	31		31	51	Bout94	11
2015-09-14	57	31	51	2	31		51	31	Bout94	11
2015-09-14	57	31	51	3	31		31		Bout94	11
2015-09-14	57	31	51	4					Bout94	11
2015-09-14	58	23	45	1	45		45	23	Bout95	11
2015-09-14	58	23	45	2					Bout95	11
2015-09-14	58	23	45	3					Bout95	11
2015-09-14	58	23	45	4					Bout95	11
2015-09-14	59	33	88	1	33		33	88	Bout97	11
2015-09-14	59	33	88	2					Bout97	11
2015-09-14	59	33	88	3					Bout97	11
2015-09-14	59	33	88	4					Bout97	11
2015-09-14	60	45	4	1	45		45	4	Bout101	11
2015-09-14	60	45	4	2					Bout101	11
2015-09-14	60	45	4	3					Bout101	11
2015-09-14	60	45	4	4					Bout101	11
2015-09-14	61	33	43	1	33		33	43	Bout104	11
2015-09-14	61	33	43	2	33		33	43	Bout104	11
2015-09-14	61	33	43	3	33	43	33	43	Bout104	12
2015-09-14	61	33	43	4					Bout104	12
2015-09-14	62	23	45	1	45		45	23	Bout105	12
2015-09-14	62	23	45	2					Bout105	12
2015-09-14	62	23	45	3					Bout105	12
2015-09-14	62	23	45	4					Bout105	12
2015-09-14	63	33	28R	1	33		33	28R	Bout107	12
2015-09-14	63	33	28R	2	33		33	28R	Bout107	12
2015-09-14	63	33	28R	3	33	28R			Bout107	13
2015-09-14	63	33	28R	4					Bout107	13
2015-09-14	64	23	90	1	90				Bout108	14
2015-09-14	64	23	90	2					Bout108	14
2015-09-14	64	23	90	3					Bout108	14
2015-09-14	64	23	90	4					Bout108	14
2015-09-14	65	45	82	1	45		45		Bout110	14
2015-09-14	65	45	82	2	45		45		Bout110	14
2015-09-14	65	45	82	3					Bout110	14
2015-09-14	65	45	82	4					Bout110	14
2015-09-14	66	46	33	1	33		33	46	Bout111	14
2015-09-14	66	46	33	2					Bout111	14
2015-09-14	66	46	33	3					Bout111	14
2015-09-14	66	46	33	4					Bout111	14
2015-09-14	67	31	28R	1	31	28R	31	28R	Bout112	14
2015-09-14	67	31	28R	2					Bout112	14
2015-09-14	67	31	28R	3					Bout112	14
2015-09-14	67	31	28R	4					Bout112	14
2015-09-14	68	90	8	1	90		90	8	Bout113	14
2015-09-14	68	90	8	2					Bout113	14
2015-09-14	68	90	8	3					Bout113	14
2015-09-14	68	90	8	4					Bout113	14
2015-09-14	69	45	43	1	45		45	43	Bout114	14
2015-09-14	69	45	43	2	45		43	45	Bout114	14
2015-09-14	69	45	43	3	45	43	45	43	Bout114	14
2015-09-14	69	45	43	4					Bout114	14
2015-09-14	70	86	4	1	4		4	86	Bout115	15
2015-09-14	70	86	4	2					Bout115	15
2015-09-14	70	86	4	3					Bout115	15
2015-09-14	70	86	4	4					Bout115	15
2015-09-14	71	23	31	1	31		31	23	Bout116	15
2015-09-14	71	23	31	2	31		31	23	Bout116	15
2015-09-14	71	23	31	3					Bout116	15
2015-09-14	71	23	31	4					Bout116	15
2015-09-14	72	33	30R	1	33		33	30R	Bout117	15
2015-09-14	72	33	30R	2	33		33		Bout117	15
2015-09-14	72	33	30R	3					Bout117	15
2015-09-14	72	33	30R	4					Bout117	15
2015-09-14	73	32	90	1	90		90	32	Bout118	15
2015-09-14	73	32	90	2	90		90	32	Bout118	15
2015-09-14	73	32	90	3					Bout118	15
2015-09-14	73	32	90	4					Bout118	15
2015-09-14	74	45	8	1	45		45		Bout119	15
2015-09-14	74	45	8	2	45		45		Bout119	15
2015-09-14	74	45	8	3					Bout119	15
2015-09-14	74	45	8	4					Bout119	15
2015-09-14	75	11	23	1	23		23	11	Bout120	15
2015-09-14	75	11	23	2					Bout120	15
2015-09-14	75	11	23	3					Bout120	15
2015-09-14	75	11	23	4					Bout120	15
2015-09-14	76	30R	33	1	33		33	30R	Bout121	15
2015-09-14	76	30R	33	2	33		33	30R	Bout121	15
2015-09-14	76	30R	33	3					Bout121	15
2015-09-14	76	30R	33	4					Bout121	15
2015-09-14	77	4	31	1	31	4	31	4	Bout122	15
2015-09-14	77	4	31	2	31		31	4	Bout122	15
2015-09-14	77	4	31	3	31		31	4	Bout122	15
2015-09-14	77	4	31	4	31	4	31	4	Bout122	15
2015-09-14	78	45	32	1	45		45	32	Bout123	15
2015-09-14	78	45	32	2	45		45	32	Bout123	15
2015-09-14	78	45	32	3	45		45		Bout123	15
2015-09-14	78	45	32	4					Bout123	15
2015-09-14	79	11	28R	1	11				Bout124	16
2015-09-14	79	11	28R	2	11				Bout124	16
2015-09-14	79	11	28R	3	28R	11			Bout124	16
2015-09-14	79	11	28R	4					Bout124	16
2015-09-14	80	23	82	1	23		23		Bout125	16
2015-09-14	80	23	82	2	23				Bout125	16
2015-09-14	80	23	82	3					Bout125	16
2015-09-14	80	23	82	4					Bout125	16
2015-09-14	81	31	4	1	31		31	4	Bout126	16
2015-09-14	81	31	4	2	31		31	4	Bout126	16
2015-09-14	81	31	4	3	31	4	4	31	Bout126	16
2015-09-14	81	31	4	4					Bout126	16
2015-09-14	82	45	63	1	45		45		Bout127	16
2015-09-14	82	45	63	2	63		63		Bout127	16
2015-09-14	82	45	63	3	45	63	45	63	Bout127	16
2015-09-14	82	45	63	4	63				Bout127	16
2015-09-14	83	23	28R	1	23	28R	23	28R	Bout128	16
2015-09-14	83	23	28R	2	28R				Bout128	16
2015-09-14	83	23	28R	3					Bout128	16
2015-09-14	83	23	28R	4					Bout128	16
2015-09-14	84	35	45	1	45		45	35	Bout130	16
2015-09-14	84	35	45	2	45		45	35	Bout130	16
2015-09-14	84	35	45	3	45		45		Bout130	16
2015-09-14	84	35	45	4					Bout130	16
2015-09-15	85	82	23	1	23		23		Bout132	16
2015-09-15	85	82	23	2					Bout133	16
2015-09-15	85	82	23	3					Bout133	16
2015-09-15	85	82	23	4					Bout133	16
2015-09-15	86	45	8	1	45		45	8	Bout134	16
2015-09-15	86	45	8	2	45		45		Bout134	16
2015-09-15	86	45	8	3					Bout134	16
2015-09-15	86	45	8	4					Bout134	16
2015-09-15	87	46	31	1	31		31		Bout135	16
2015-09-15	87	46	31	2	31	46	46	31	Bout135	17
2015-09-15	87	46	31	3	31		31	46	Bout135	17
2015-09-15	87	46	31	4	31		31	46	Bout135	17
2015-09-15	88	90	29R	1	90		90		Bout139	17
2015-09-15	88	90	29R	2					Bout139	17
2015-09-15	88	90	29R	3					Bout139	17
2015-09-15	88	90	29R	4					Bout139	17
2015-09-15	89	45	23	1	45	23	45	23	Bout140	17
2015-09-15	89	45	23	2	45	23	45	23	Bout140	17
2015-09-15	89	45	23	3	45		45		Bout140	17
2015-09-15	89	45	23	4	45		45		Bout140	17
2015-09-15	90	46	33	1	33	46	33	46	Bout142	17
2015-09-15	90	46	33	2	33		46	33	Bout142	17
2015-09-15	90	46	33	3					Bout142	17
2015-09-15	90	46	33	4					Bout142	17
2015-09-15	91	90	97	1	90		90	97	Bout143	17
2015-09-15	91	90	97	2					Bout143	17
2015-09-15	91	90	97	3					Bout143	17
2015-09-15	91	90	97	4					Bout143	17
2015-09-15	92	91	23	1	23		23	91	Bout144	17
2015-09-15	92	91	23	2					Bout144	17
2015-09-15	92	91	23	3					Bout144	17
2015-09-15	92	91	23	4					Bout144	17
2015-09-15	93	31	38R	1	31		31		Bout145	17
2015-09-15	93	31	38R	2	31		31		Bout145	17
2015-09-15	93	31	38R	3	31		31	38R	Bout145	17
2015-09-15	93	31	38R	4					Bout145	17
2015-09-15	94	46	34R	1	46				Bout146	17
2015-09-15	94	46	34R	2	46		46		Bout146	17
2015-09-15	94	46	34R	3	34R				Bout146	18
2015-09-15	94	46	34R	4					Bout146	18
2015-09-15	95	23	45	1	45	23	45	23	Bout148	18
2015-09-15	95	23	45	2	45	23	23	45	Bout148	18
2015-09-15	95	23	45	3	45		45	23	Bout148	18
2015-09-15	95	23	45	4					Bout148	18
2015-09-15	96	42	4	1	4				Bout149	18
2015-09-15	96	42	4	2					Bout149	18
2015-09-15	96	42	4	3					Bout149	18
2015-09-15	96	42	4	4					Bout149	18
2015-09-15	97	45	63	1	45		45	63	Bout151	18
2015-09-15	97	45	63	2	45		45	63	Bout151	18
2015-09-15	97	45	63	3	45		45		Bout151	18
2015-09-15	97	45	63	4					Bout151	18
2015-09-15	98	28R	23	1	23		23	28R	Bout152	18
2015-09-15	98	28R	23	2	23		23	28R	Bout152	18
2015-09-15	98	28R	23	3					Bout152	18
2015-09-15	98	28R	23	4					Bout152	18
2015-09-15	99	33	42	1	33	42	42	33	Bout155	19
2015-09-15	99	33	42	2	33	42	33	42	Bout155	19
2015-09-15	99	33	42	3					Bout155	19
2015-09-15	99	33	42	4					Bout155	19
2015-09-15	100	45	82	1	45		45		Bout156	19
2015-09-15	100	45	82	2	45		45		Bout156	19
2015-09-15	100	45	82	3	45		45		Bout156	19
2015-09-15	100	45	82	4	45		45		Bout156	19
2015-09-15	101	46	31	1	31		31		Bout157	19
2015-09-15	101	46	31	2	31		31		Bout157	19
2015-09-15	101	46	31	3	31		31		Bout157	19
2015-09-15	101	46	31	4	31		31		Bout157	19
2015-09-15	102	34	63	1	63		63	34	Bout159	19
2015-09-15	102	34	63	2					Bout159	19
2015-09-15	102	34	63	3					Bout159	19
2015-09-15	102	34	63	4					Bout159	19
2015-09-15	103	33	39R	1	33		33	39R	Bout160	19
2015-09-15	103	33	39R	2	33		33	39R	Bout160	19
2015-09-15	103	33	39R	3					Bout160	19
2015-09-15	103	33	39R	4					Bout160	19
2015-09-15	104	8	11	1	8				Bout162	20
2015-09-15	104	8	11	2					Bout162	20
2015-09-15	104	8	11	3					Bout162	20
2015-09-15	104	8	11	4					Bout162	20
2015-09-15	105	39R	23	1	23		23	39R	Bout163	20
2015-09-15	105	39R	23	2					Bout163	20
2015-09-15	105	39R	23	3					Bout163	20
2015-09-15	105	39R	23	4					Bout163	20
2015-09-15	106	46	86	1	46		46	86	Bout164	20
2015-09-15	106	46	86	2					Bout164	20
2015-09-15	106	46	86	3					Bout164	20
2015-09-15	106	46	86	4					Bout164	20
2015-09-15	107	33	30R	1	33		33	30R	Bout165	20
2015-09-15	107	33	30R	2	33	30R	33	30R	Bout165	21
2015-09-15	107	33	30R	3					Bout165	21
2015-09-15	107	33	30R	4					Bout165	21
2015-09-15	108	33	64	1	33		33	64	Bout166	21
2015-09-15	108	33	64	2	33				Bout166	21
2015-09-15	108	33	64	3					Bout166	21
2015-09-15	108	33	64	4					Bout166	21
2015-09-15	109	30R	31	1	31		31		Bout167	21
2015-09-15	109	30R	31	2	31		31		Bout167	21
2015-09-15	109	30R	31	3					Bout167	21
2015-09-15	109	30R	31	4					Bout167	21
2015-09-15	110	46	45	1	45	46	45	46	Bout168	21
2015-09-15	110	46	45	2	45	46	45	46	Bout168	21
2015-09-15	110	46	45	3					Bout168	21
2015-09-15	110	46	45	4					Bout168	21
2015-09-15	111	23	11	1	23		23	11	Bout170	21
2015-09-15	111	23	11	2					Bout170	21
2015-09-15	111	23	11	3					Bout170	21
2015-09-15	111	23	11	4					Bout170	21
2015-09-15	112	63	40R	1	63		63	40R	Bout171	21
2015-09-15	112	63	40R	2					Bout171	21
2015-09-15	112	63	40R	3					Bout171	21
2015-09-15	112	63	40R	4					Bout171	21
2015-09-15	113	45	64	1	45		45	64	Bout172	21
2015-09-15	113	45	64	2	45		45	64	Bout172	21
2015-09-15	113	45	64	3					Bout172	21
2015-09-15	113	45	64	4					Bout172	21
2015-09-15	114	31	29R	1	31		31		Bout173	21
2015-09-15	114	31	29R	2	31		31		Bout173	21
2015-09-15	114	31	29R	3					Bout173	21
2015-09-15	114	31	29R	4					Bout173	21
2015-09-16	115	45	30R	1	45		45	30R	Bout174	21
2015-09-16	115	45	30R	2	45		45	30R	Bout174	21
2015-09-16	115	45	30R	3	45		45		Bout174	21
2015-09-16	115	45	30R	4	45		45		Bout174	21
2015-09-16	116	46	31	1	31	46	31	46	Bout176b	21
2015-09-16	116	46	31	2	31		31	46	Bout176b	21
2015-09-16	116	46	31	3	31		31	46	Bout176b	21
2015-09-16	116	46	31	4	31		31	46	Bout176b	21
2015-09-16	117	23	34	1	23		23	34	Bout178	21
2015-09-16	117	23	34	2					Bout178	21
2015-09-16	117	23	34	3					Bout178	21
2015-09-16	117	23	34	4					Bout178	21
2015-09-16	118	44	4	1	4		4		Bout179	21
2015-09-16	118	44	4	2					Bout179	21
2015-09-16	118	44	4	3					Bout179	21
2015-09-16	118	44	4	4					Bout179	21
2015-09-16	119	35	90	1	35		35	90	Bout180	21
2015-09-16	119	35	90	2	90				Bout180	21
2015-09-16	119	35	90	3	90		90		Bout180	21
2015-09-16	119	35	90	4					Bout180	21
2015-09-16	120	46	38R	1	46		46	38R	Bout181	21
2015-09-16	120	46	38R	2					Bout181	21
2015-09-16	120	46	38R	3					Bout181	21
2015-09-16	120	46	38R	4					Bout181	21
2015-09-16	121	44R	45	1	45		45		Bout181	21
2015-09-16	121	44R	45	2	45		45	44R	Bout182	21
2015-09-16	121	44R	45	3					Bout182	21
2015-09-16	121	44R	45	4					Bout182	21
2015-09-16	122	57	39	1	39	57	39	57	Bout183	21
2015-09-16	122	57	39	2	57				Bout183	21
2015-09-16	122	57	39	3					Bout183	21
2015-09-16	122	57	39	4					Bout183	21
2015-09-16	123	23	33R	1	23		23	33R	Bout185	21
2015-09-16	123	23	33R	2					Bout185	21
2015-09-16	123	23	33R	3					Bout185	21
2015-09-16	123	23	33R	4					Bout185	21
2015-09-16	124	44R	90	1	90		90		Bout186	21
2015-09-16	124	44R	90	2	44R		44R		Bout186	22
2015-09-16	124	44R	90	3					Bout186	22
2015-09-16	124	44R	90	4					Bout186	22
2015-09-16	125	31	29R	1	31		31		Bout187	22
2015-09-16	125	31	29R	2	31				Bout187	22
2015-09-16	125	31	29R	3					Bout187	22
2015-09-16	125	31	29R	4					Bout187	22
2015-09-16	126	45	57	1	45		45		Bout189	22
2015-09-16	126	45	57	2	45		45		Bout189	22
2015-09-16	126	45	57	3	45		45		Bout189	22
2015-09-16	126	45	57	4					Bout189	22
2015-09-16	127	39	8	1	39		39		Bout190	22
2015-09-16	127	39	8	2					Bout190	22
2015-09-16	127	39	8	3					Bout190	22
2015-09-16	127	39	8	4					Bout190	22
2015-09-16	128	31	64	1	31		31		Bout191	22
2015-09-16	128	31	64	2	31		31		Bout191	22
2015-09-16	128	31	64	3	31		31		Bout191	22
2015-09-16	128	31	64	4	31		31		Bout191	22
2015-09-16	129	30R	11	1	11				Bout192	22
2015-09-16	129	30R	11	2					Bout192	22
2015-09-16	129	30R	11	3					Bout192	22
2015-09-16	129	30R	11	4					Bout192	22
2015-09-16	130	8	90	1	90				Bout195	23
2015-09-16	130	8	90	2	90				Bout195	23
2015-09-16	130	8	90	3					Bout195	23
2015-09-16	130	8	90	4					Bout195	23
2015-09-16	131	46	30R	1	46	30R	30R	46	Bout198	23
2015-09-16	131	46	30R	2					Bout198	23
2015-09-16	131	46	30R	3					Bout198	23
2015-09-16	131	46	30R	4					Bout198	23
2015-09-16	132	33	44R	1	33		33		Bout199	23
2015-09-16	132	33	44R	2	44R	33	33		Bout199	23
2015-09-16	132	33	44R	3	44R				Bout199	23
2015-09-16	132	33	44R	4					Bout199	23
2015-09-16	133	45	36R	1	45		45	36R	Bout201	23
2015-09-16	133	45	36R	2	45		45	36R	Bout201	23
2015-09-16	133	45	36R	3					Bout201	23
2015-09-16	133	45	36R	4					Bout201	23
2015-09-16	134	31	44R	1	31		31		Bout202	23
2015-09-16	134	31	44R	2					Bout202	23
2015-09-16	134	31	44R	3					Bout202	23
2015-09-16	134	31	44R	4					Bout202	23
2015-09-16	135	29R	23	1	23	29R	23	29R	Bout203	24
2015-09-16	135	29R	23	2	23	29R	23	29R	Bout203	24
2015-09-16	135	29R	23	3					Bout203	24
2015-09-16	135	29R	23	4					Bout203	24
2015-09-16	136	4	86	1	4	86	86	4	Bout204	25
2015-09-16	136	4	86	2					Bout204	25
2015-09-16	136	4	86	3					Bout204	25
2015-09-16	136	4	86	4					Bout204	25
2015-09-16	137	31	41R	1	31			41R	Bout206	25
2015-09-16	137	31	41R	2	31		31		Bout206	25
2015-09-16	137	31	41R	3	31		31		Bout206	25
2015-09-16	137	31	41R	4	31				Bout206	25
2015-09-16	138	42R	45	1	45		45		Bout207	25
2015-09-16	138	42R	45	2	45		45	42R	Bout207	25
2015-09-16	138	42R	45	3	45		45		Bout207	25
2015-09-16	138	42R	45	4					Bout207	25
2015-09-16	139	41R	46	1	46		46	41R	Bout209	25
2015-09-16	139	41R	46	2					Bout209	25
2015-09-16	139	41R	46	3					Bout209	25
2015-09-16	139	41R	46	4					Bout209	25
2015-09-16	140	64	45	1	45		45	64	Bout210	25
2015-09-16	140	64	45	2	45		45	64	Bout210	25
2015-09-16	140	64	45	3					Bout210	25
2015-09-16	140	64	45	4					Bout210	25
2015-09-16	141	31	30R	1	31		31	30R	Bout211	25
2015-09-16	141	31	30R	2	31		31		Bout211	25
2015-09-16	141	31	30R	3	31	30R	31	30R	Bout211	25
2015-09-16	141	31	30R	4	31		31	30R	Bout211	25
2015-09-16	142	45	42R	1	45		45	42R	Bout212	25
2015-09-16	142	45	42R	2					Bout212	25
2015-09-16	142	45	42R	3					Bout212	25
2015-09-16	142	45	42R	4					Bout212	25
2015-09-17	143	32	90	1	90		90	32	Bout213	25
2015-09-17	143	32	90	2					Bout213	25
2015-09-17	143	32	90	3					Bout213	25
2015-09-17	143	32	90	4					Bout213	25
2015-09-17	144	45	30R	1	45		45	30R	Bout215	25
2015-09-17	144	45	30R	2	45		45		Bout215	25
2015-09-17	144	45	30R	3	45		45	30R	Bout215	25
2015-09-17	144	45	30R	4					Bout215	25
2015-09-17	145	46	57	1	46		46		Bout216	25
2015-09-17	145	46	57	2	46				Bout216	25
2015-09-17	145	46	57	3	46		46		Bout216	25
2015-09-17	145	46	57	4	57				Bout216	25
2015-09-17	146	44R	42R	1	44R				Bout217	25
2015-09-17	146	44R	42R	2	44R		44R		Bout217	25
2015-09-17	146	44R	42R	3					Bout217	25
2015-09-17	146	44R	42R	4					Bout217	25
2015-09-17	147	64	31	1	31		31		Bout219	25
2015-09-17	147	64	31	2	31				Bout219	25
2015-09-17	147	64	31	3	31		31		Bout219	25
2015-09-17	147	64	31	4	31				Bout219	25
2015-09-17	148	45	4	1	45		45	4	Bout220	25
2015-09-17	148	45	4	2	45		45		Bout220	25
2015-09-17	148	45	4	3	45		45		Bout220	25
2015-09-17	148	45	4	4	45		45		Bout220	25
2015-09-17	149	90	64	1	90		90		Bout221	25
2015-09-17	149	90	64	2	90		90		Bout221	25
2015-09-17	149	90	64	3					Bout221	25
2015-09-17	149	90	64	4					Bout221	25
2015-09-17	150	34	35	1	34		34	35	Bout222	26
2015-09-17	150	34	35	2					Bout222	26
2015-09-17	150	34	35	3					Bout222	26
2015-09-17	150	34	35	4					Bout222	26
2015-09-17	151	20	45	1	45		45	20	Bout224	26
2015-09-17	151	20	45	2	45		45	20	Bout224	26
2015-09-17	151	20	45	3	45		20	45	Bout224	26
2015-09-17	151	20	45	4					Bout224	26
2015-09-17	152	31	33R	1	31				Bout225	26
2015-09-17	152	31	33R	2	31		31		Bout225	26
2015-09-17	152	31	33R	3	31		31		Bout225	26
2015-09-17	152	31	33R	4	31	33R	33R		Bout225	27
2015-09-17	153	30R	42	1	42				Bout226	27
2015-09-17	153	30R	42	2					Bout226	27
2015-09-17	153	30R	42	3					Bout226	27
2015-09-17	153	30R	42	4					Bout226	27
2015-09-17	154	39R	42	1	39R	42			Bout227	28
2015-09-17	154	39R	42	2					Bout227	28
2015-09-17	154	39R	42	3					Bout227	28
2015-09-17	154	39R	42	4					Bout227	28
2015-09-17	155	45	25R	1	45		45	25R	Bout229	28
2015-09-17	155	45	25R	2	45		45	25R	Bout229	28
2015-09-17	155	45	25R	3	45		45	25R	Bout229	28
2015-09-17	155	45	25R	4					Bout229	28
2015-09-17	156	41R	44R	1	41R		41R	44R	Bout230	29
2015-09-17	156	41R	44R	2	41R	44R			Bout230	29
2015-09-17	156	41R	44R	3	41R	44R	41R		Bout230	29
2015-09-17	156	41R	44R	4					Bout230	29
2015-09-17	157	48R	31	1	31		31		Bout231	29
2015-09-17	157	48R	31	2	31				Bout231	29
2015-09-17	157	48R	31	3					Bout231	29
2015-09-17	157	48R	31	4					Bout231	29
2015-09-17	158	63	90	1	63		63	90	Bout234	29
2015-09-17	158	63	90	2	63		63	90	Bout234	29
2015-09-17	158	63	90	3	90		90		Bout234	29
2015-09-17	158	63	90	4					Bout234	29
2015-09-17	159	44	47	1	44	47	44	47	Bout236	30
2015-09-17	159	44	47	2					Bout236	30
2015-09-17	159	44	47	3					Bout236	30
2015-09-17	159	44	47	4					Bout236	30
2015-09-17	160	33R	4	1	4		4	33R	Bout238	30
2015-09-17	160	33R	4	2					Bout238	30
2015-09-17	160	33R	4	3					Bout238	30
2015-09-17	160	33R	4	4					Bout238	30
2015-09-17	161	48R	8	1	8				Bout239	30
2015-09-17	161	48R	8	2					Bout239	30
2015-09-17	161	48R	8	3					Bout239	30
2015-09-17	161	48R	8	4					Bout239	30
2015-09-17	162	31	29R	1	31		31		Bout241	30
2015-09-17	162	31	29R	2	31		31		Bout241	30
2015-09-17	162	31	29R	3					Bout241	30
2015-09-17	162	31	29R	4					Bout241	30
2015-09-17	163	45	64	1	45		45	64	Bout242	30
2015-09-17	163	45	64	2	45		45	64	Bout242	30
2015-09-17	163	45	64	3					Bout242	30
2015-09-17	163	45	64	4					Bout242	30
2015-09-17	164	63	67	1	63		63	67	Bout243	30
2015-09-17	164	63	67	2	63		63	67	Bout243	30
2015-09-17	164	63	67	3					Bout243	30
2015-09-17	164	63	67	4					Bout243	30
2015-09-17	165	4	46R	1	4		4	46R	Bout245	30
2015-09-17	165	4	46R	2					Bout245	30
2015-09-17	165	4	46R	3					Bout245	30
2015-09-17	165	4	46R	4					Bout245	30
2015-09-17	166	20	45	1	45		45	20	Bout247	30
2015-09-17	166	20	45	2	45		45	20	Bout247	30
2015-09-17	166	20	45	3	45		45	20	Bout247	30
2015-09-17	166	20	45	4	45		45		Bout247	30
2015-09-17	167	63	48R	1	63		63		Bout248	30
2015-09-17	167	63	48R	2	63		63		Bout248	30
2015-09-17	167	63	48R	3					Bout248	30
2015-09-17	167	63	48R	4					Bout248	30
2015-09-17	168	39R	31	1	31		31	39R	Bout250	30
2015-09-17	168	39R	31	2	31	39R	31	39R	Bout250	30
2015-09-17	168	39R	31	3					Bout250	30
2015-09-17	168	39R	31	4					Bout250	30
2015-09-18	169	46R	46	1	46		46	46R	Bout251	30
2015-09-18	169	46R	46	2	46		46	46R	Bout251	30
2015-09-18	169	46R	46	3	46	46R	46	46R	Bout251	31
2015-09-18	169	46R	46	4					Bout251	31
2015-09-18	170	31	64	1	31		31	64	Bout252	31
2015-09-18	170	31	64	2	31		31	64	Bout252	31
2015-09-18	170	31	64	3	31		31		Bout252	31
2015-09-18	170	31	64	4					Bout252	31
2015-09-18	171	45	30R	1	45	30R	45	30R	Bout253	31
2015-09-18	171	45	30R	2	45		45	30R	Bout253	31
2015-09-18	171	45	30R	3	45		45	30R	Bout253	31
2015-09-18	171	45	30R	4					Bout253	31
2015-09-18	172	46	46R	1	46		46	46R	No video	31
2015-09-18	172	46	46R	2	46		46	46R	No video	31
2015-09-18	172	46	46R	3	46		46	46R	No video	31
2015-09-18	172	46	46R	4					No video	31
2015-09-18	173	48R	90	1	90		90	48R	Bout255	31
2015-09-18	173	48R	90	2	90		90	48R	Bout255	31
2015-09-18	173	48R	90	3					Bout255	31
2015-09-18	173	48R	90	4					Bout255	31
2015-09-18	174	20	45	1	45		45	20	Bout257	31
2015-09-18	174	20	45	2	45		45	20	Bout257	31
2015-09-18	174	20	45	3	45		45		Bout257	31
2015-09-18	174	20	45	4	45		45		Bout257	31
2015-09-18	175	47	63	1	63		63		Bout258	31
2015-09-18	175	47	63	2					Bout258	31
2015-09-18	175	47	63	3					Bout258	31
2015-09-18	175	47	63	4					Bout258	31
2015-09-18	176	82	30R	1	30R		30R	82	Bout260	31
2015-09-18	176	82	30R	2					Bout260	31
2015-09-18	176	82	30R	3					Bout260	31
2015-09-18	176	82	30R	4					Bout260	31
2015-09-18	177	31	64	1	31		64	31	Bout261	31
2015-09-18	177	31	64	2	31		31	64	Bout261	31
2015-09-18	177	31	64	3					Bout261	31
2015-09-18	177	31	64	4					Bout261	31
2015-09-18	178	28R	48R	1	28R				Bout262	31
2015-09-18	178	28R	48R	2					Bout262	31
2015-09-18	178	28R	48R	3					Bout262	31
2015-09-18	178	28R	48R	4					Bout262	31
2015-09-18	179	20	57	1	20		20	57	Bout263	32
2015-09-18	179	20	57	2					Bout263	32
2015-09-18	179	20	57	3					Bout263	32
2015-09-18	179	20	57	4					Bout263	32
2015-09-18	180	45	39R	1	45		45	39R	Bout264	32
2015-09-18	180	45	39R	2	45		45		Bout264	32
2015-09-18	180	45	39R	3					Bout264	32
2015-09-18	180	45	39R	4					Bout264	32
2015-09-18	181	64	90	1	90		90		Bout265	32
2015-09-18	181	64	90	2	90		90		Bout265	32
2015-09-18	181	64	90	3	90		90		Bout265	32
2015-09-18	181	64	90	4					Bout265	32
2015-09-18	182	8	4	1	8	4	4	8	Bout266	32
2015-09-18	182	8	4	2	4		4		Bout266	32
2015-09-18	182	8	4	3	4		4		Bout266	32
2015-09-18	182	8	4	4					Bout266	32
2015-09-18	183	38R	42	1	42	38R	42	38R	Bout267	32
2015-09-18	183	38R	42	2					Bout267	32
2015-09-18	183	38R	42	3					Bout267	32
2015-09-18	183	38R	42	4					Bout267	32
2015-09-18	184	45	46R	1	45		45	46R	Bout268	32
2015-09-18	184	45	46R	2	45				Bout268	32
2015-09-18	184	45	46R	3					Bout268	32
2015-09-18	184	45	46R	4					Bout268	32
2015-09-18	185	34	45	1	45		45		Bout271	32
2015-09-18	185	34	45	2	45		45		Bout271	32
2015-09-18	185	34	45	3	45				Bout271	32
2015-09-18	185	34	45	4					Bout271	32
2015-09-18	186	4	42	1	4		4		Bout272	32
2015-09-18	186	4	42	2	4		4		Bout272	32
2015-09-18	186	4	42	3					Bout272	32
2015-09-18	186	4	42	4					Bout272	32
2015-09-18	187	41R	47	1	41R		41R		Bout273	33
2015-09-18	187	41R	47	2					Bout273	33
2015-09-18	187	41R	47	3					Bout273	33
2015-09-18	187	41R	47	4					Bout273	33
2015-09-18	188	90	47R	1	90	47R	90	47R	Bout274	33
2015-09-18	188	90	47R	2	90		90	47R	Bout274	33
2015-09-18	188	90	47R	3	90		90	47R	Bout274	33
2015-09-18	188	90	47R	4					Bout274	33
2015-09-18	189	20	38R	1	20	38R			Bout275	33
2015-09-18	189	20	38R	2					Bout275	33
2015-09-18	189	20	38R	3					Bout275	33
2015-09-18	189	20	38R	4					Bout275	33

## Sheet: Fig 5B (Test Colony 7)
DATE	BOUT	BEE1	BEE2	FLOWER	PULLER1	PULLER2	DRINKER1	DRINKER2	VIDEO	NUMBER OF STRING PULLERS
2015-09-22	1	63	32	1	63		63		2Bout1	1
2015-09-22	1	63	32	2	63		63		2Bout1	1		63 is the seeded demonstrator
2015-09-22	1	63	32	3					2Bout1	1
2015-09-22	1	63	32	4					2Bout1	1
2015-09-22	2	63	15	1	63		63	15	2Bout2	1
2015-09-22	2	63	15	2	63		63	15	2Bout2	1
2015-09-22	2	63	15	3	63		63		2Bout2	1
2015-09-22	2	63	15	4					2Bout2	1
2015-09-22	3	63	70	1	63		63		2Bout3	1
2015-09-22	3	63	70	2					2Bout3	1
2015-09-22	3	63	70	3					2Bout3	1
2015-09-22	3	63	70	4					2Bout3	1
2015-09-22	4	63	15	1	63		63		2Bout6	1
2015-09-22	4	63	15	2	63		63		2Bout6	1
2015-09-22	4	63	15	3	63		63		2Bout6	1
2015-09-22	4	63	15	4					2Bout6	1
2015-09-22	5	63	32	1	63		63		No video	1
2015-09-22	5	63	32	2	63		63		No video	1
2015-09-22	5	63	32	3					No video	1
2015-09-22	5	63	32	4					No video	1
2015-09-22	6	63	32	1	63		63		2Bout10	1
2015-09-22	6	63	32	2	63		63		2Bout10	1
2015-09-22	6	63	32	3					2Bout10	1
2015-09-22	6	63	32	4					2Bout10	1
2015-09-22	7	63	32	1	63		63		2Bout12	1
2015-09-22	7	63	32	2	63		63		2Bout12	1
2015-09-22	7	63	32	3	63		63		2Bout12	1
2015-09-22	7	63	32	4					2Bout12	1
2015-09-22	8	63	32	1	63		63	32	2Bout15	1
2015-09-22	8	63	32	2	63		63	32	2Bout15	1
2015-09-22	8	63	32	3	63		63	32	2Bout15	1
2015-09-22	8	63	32	4					2Bout15	1
2015-09-22	9	63	15	1	63		63		2Bout16	1
2015-09-22	9	63	15	2	63		63		2Bout16	1
2015-09-22	9	63	15	3					2Bout16	1
2015-09-22	9	63	15	4					2Bout16	1
2015-09-22	10	63	15	1	63		63	15	2Bout18	1
2015-09-22	10	63	15	2	63		63		2Bout18	1
2015-09-22	10	63	15	3					2Bout18	1
2015-09-22	10	63	15	4					2Bout18	1
2015-09-22	11	63	32	1	63		63		2Bout21	1
2015-09-22	11	63	32	2	63				2Bout21	1
2015-09-22	11	63	32	3	63		63		2Bout21	1
2015-09-22	11	63	32	4					2Bout21	1
2015-09-22	12	63	69	1	63		63	69	2Bout22	1
2015-09-22	12	63	69	2	63		63	69	2Bout22	1
2015-09-22	12	63	69	3					2Bout22	1
2015-09-22	12	63	69	4					2Bout22	1
2015-09-22	13	63	69	1	63		63	69	2Bout24	1
2015-09-22	13	63	69	2	63		63	69	2Bout24	1
2015-09-22	13	63	69	3					2Bout24	1
2015-09-22	13	63	69	4					2Bout24	1
2015-09-22	14	44	63	1	63		63		2Bout26	1
2015-09-22	14	44	63	2	63		63		2Bout26	1
2015-09-22	14	44	63	3					2Bout26	1
2015-09-22	14	44	63	4					2Bout26	1
2015-09-22	15	63	32	1	63		63		2Bout27	1
2015-09-22	15	63	32	2	63		63		2Bout27	1
2015-09-22	15	63	32	3					2Bout27	1
2015-09-22	15	63	32	4					2Bout27	1
2015-09-22	16	63	75	1	63		63	75	2Bout28	1
2015-09-22	16	63	75	2	63		63	75	2Bout28	1
2015-09-22	16	63	75	3	63		63	75	2Bout28	1
2015-09-22	16	63	75	4					2Bout28	1
2015-09-22	17	63	15	1	63		63	15	2Bout29	1
2015-09-22	17	63	15	2	63		63	15	2Bout29	1
2015-09-22	17	63	15	3	63		63	15	2Bout29	1
2015-09-22	17	63	15	4	63				2Bout29	1
2015-09-22	18	69	32	1	69		69		2Bout30	2
2015-09-22	18	69	32	2					2Bout30	2
2015-09-22	18	69	32	3					2Bout30	2
2015-09-22	18	69	32	4					2Bout30	2
2015-09-22	19	33	63	1	63		63	33	2Bout31	2
2015-09-22	19	33	63	2	63		63	33	2Bout31	2
2015-09-22	19	33	63	3	63		63		2Bout31	2
2015-09-22	19	33	63	4	63		63		2Bout31	2
2015-09-23	20	63	21	1	63		63		2Bout32	2
2015-09-23	20	63	21	2	63		63		2Bout32	2
2015-09-23	20	63	21	3					2Bout32	2
2015-09-23	20	63	21	4					2Bout32	2
2015-09-23	21	69	32	1	32	69			2Bout33	3
2015-09-23	21	69	32	2					2Bout33	3
2015-09-23	21	69	32	3					2Bout33	3
2015-09-23	21	69	32	4					2Bout33	3
2015-09-23	22	53	63	1	63		63	53	2Bout38	4
2015-09-23	22	53	63	2	63		63	53	2Bout38	4
2015-09-23	22	53	63	3					2Bout38	4
2015-09-23	22	53	63	4					2Bout38	4
2015-09-23	23	32	63	1	63		63	32	2Bout41	4
2015-09-23	23	32	63	2	63		63		2Bout41	4
2015-09-23	23	32	63	3	32				2Bout41	4
2015-09-23	23	32	63	4					2Bout41	4
2015-09-23	24	63	80	1	63		63		2Bout43	4
2015-09-23	24	63	80	2	63		63		2Bout43	4
2015-09-23	24	63	80	3					2Bout43	4
2015-09-23	24	63	80	4					2Bout43	4
2015-09-23	25	15	33	1	15				2Bout47	4
2015-09-23	25	15	33	2					2Bout47	4
2015-09-23	25	15	33	3					2Bout47	4
2015-09-23	25	15	33	4					2Bout47	4
2015-09-23	26	63	15	1	63		63	15	2Bout49	4
2015-09-23	26	63	15	2	63		63	15	2Bout49	4
2015-09-23	26	63	15	3					2Bout49	4
2015-09-23	26	63	15	4					2Bout49	4
2015-09-23	27	63	85	1	63		63		2Bout53	4
2015-09-23	27	63	85	2	63		63		2Bout53	4
2015-09-23	27	63	85	3	63		63		2Bout53	4
2015-09-23	27	63	85	4					2Bout53	4
2015-09-23	28	63	43	1	63		63		2Bout60	4
2015-09-23	28	63	43	2	63		63		2Bout60	4
2015-09-23	28	63	43	3					2Bout60	4
2015-09-23	28	63	43	4					2Bout60	4
2015-09-23	29	63	70	1	63		63	70	2Bout65	4
2015-09-23	29	63	70	2	63		63	70	2Bout65	4
2015-09-23	29	63	70	3	63		63	70	2Bout65	4
2015-09-23	29	63	70	4	63		63	70	2Bout65	4
2015-09-23	30	75	15	1	75				2Bout66	5
2015-09-23	30	75	15	2					2Bout66	5
2015-09-23	30	75	15	3					2Bout66	5
2015-09-23	30	75	15	4					2Bout66	5
2015-09-24	31	63	80	1	63		63		2Bout68	5
2015-09-24	31	63	80	2	63				2Bout68	5
2015-09-24	31	63	80	3					2Bout68	5
2015-09-24	31	63	80	4					2Bout68	5
2015-09-24	32	63	49R	1	63		63		2Bout71	5
2015-09-24	32	63	49R	2	63		63		2Bout71	5
2015-09-24	32	63	49R	3	63		63		2Bout71	5
2015-09-24	32	63	49R	4					2Bout71	5
2015-09-24	33	44	63	1	63		63		2Bout74	5
2015-09-24	33	44	63	2	63		63		2Bout74	5
2015-09-24	33	44	63	3					2Bout74	5
2015-09-24	33	44	63	4					2Bout74	5
2015-09-24	34	63	32	1	63	32	63	32	2Bout78	5
2015-09-24	34	63	32	2	63		63	32	2Bout78	5
2015-09-24	34	63	32	3	63		63		2Bout78	5
2015-09-24	34	63	32	4					2Bout78	5
2015-09-24	35	49R	75	1	75				2Bout83	5
2015-09-24	35	49R	75	2					2Bout83	5
2015-09-24	35	49R	75	3					2Bout83	5
2015-09-24	35	49R	75	4					2Bout83	5
2015-09-25	36	63	91	1	63		63		2Bout89	5
2015-09-25	36	63	91	2	63				2Bout89	5
2015-09-25	36	63	91	3					2Bout89	5
2015-09-25	36	63	91	4					2Bout89	5
2015-09-25	37	63	32	1	63		63		2Bout90	5
2015-09-25	37	63	32	2	63				2Bout90	5
2015-09-25	37	63	32	3	63				2Bout90	5
2015-09-25	37	63	32	4					2Bout90	5
2015-09-25	38	63	90	1	63		63	90	2Bout95	5
2015-09-25	38	63	90	2	63		63	90	2Bout95	5
2015-09-25	38	63	90	3					2Bout95	5
2015-09-25	38	63	90	4					2Bout95	5
2015-09-25	39	63	33	1	63		63	33	2Bout97	5
2015-09-25	39	63	33	2	63		63	33	2Bout97	5
2015-09-25	39	63	33	3	63		63	33	2Bout97	5
2015-09-25	39	63	33	4					2Bout97	5
2015-09-25	40	32	33	1	32		32	33	2Bout100	5
2015-09-25	40	32	33	2					2Bout100	5
2015-09-25	40	32	33	3					2Bout100	5
2015-09-25	40	32	33	4					2Bout100	5
2015-09-25	41	63	67	1	63		63	67	2Bout102	5
2015-09-25	41	63	67	2	63		63	67	2Bout102	5
2015-09-25	41	63	67	3					2Bout102	5
2015-09-25	41	63	67	4					2Bout102	5
2015-09-25	42	32	58R	1	32		32	58R	2Bout103	5
2015-09-25	42	32	58R	2					2Bout103	5
2015-09-25	42	32	58R	3					2Bout103	5
2015-09-25	42	32	58R	4					2Bout103	5
2015-09-25	43	32	53R	1	32		32	53R	2Bout107	5
2015-09-25	43	32	53R	2	32		32	53R	2Bout107	5
2015-09-25	43	32	53R	3	32		32	53R	2Bout107	5
2015-09-25	43	32	53R	4	32		32	53R	2Bout107	5
2015-09-25	44	63	82	1	63		63	82	2Bout108	5
2015-09-25	44	63	82	2	63		63		2Bout108	5
2015-09-25	44	63	82	3					2Bout108	5
2015-09-25	44	63	82	4					2Bout108	5
2015-09-25	45	32	53R	1	32		32	53R	2Bout109	5
2015-09-25	45	32	53R	2	32		32	53R	2Bout109	5
2015-09-25	45	32	53R	3					2Bout109	5
2015-09-25	45	32	53R	4					2Bout109	5
2015-09-25	46	63	43	1	63		63		2Bout111	5
2015-09-25	46	63	43	2	63		63		2Bout111	5
2015-09-25	46	63	43	3					2Bout111	5
2015-09-25	46	63	43	4					2Bout111	5
2015-09-25	47	32	80	1	32		32	80	2Bout112	5
2015-09-25	47	32	80	2	32		32		2Bout112	5
2015-09-25	47	32	80	3					2Bout112	5
2015-09-25	47	32	80	4					2Bout112	5
2015-09-25	48	63	61R	1	63		63		2Bout114	5
2015-09-25	48	63	61R	2	63		63		2Bout114	5
2015-09-25	48	63	61R	3	63		63		2Bout114	5
2015-09-25	48	63	61R	4					2Bout114	5
2015-09-25	49	50R	32	1	32		32		2Bout117	5
2015-09-25	49	50R	32	2	32		32		2Bout117	5
2015-09-25	49	50R	32	3					2Bout117	5
2015-09-25	49	50R	32	4					2Bout117	5
2015-09-25	50	33	53R	1	33				2Bout118	6
2015-09-25	50	33	53R	2					2Bout118	6
2015-09-25	50	33	53R	3					2Bout118	6
2015-09-25	50	33	53R	4					2Bout118	6
2015-09-25	51	63	69	1	63		63	69	2Bout120	6
2015-09-25	51	63	69	2	63		63	69	2Bout120	6
2015-09-25	51	63	69	3	63		63	69	2Bout120	6
2015-09-25	51	63	69	4					2Bout120	6
2015-09-25	52	32	61R	1	32		32	61R	2Bout122	6
2015-09-25	52	32	61R	2					2Bout122	6
2015-09-25	52	32	61R	3					2Bout122	6
2015-09-25	52	32	61R	4					2Bout122	6
2015-09-25	53	63	21	1	63		63		2Bout123	6
2015-09-25	53	63	21	2	63		63	21	2Bout123	6
2015-09-25	53	63	21	3	63		63		2Bout123	6
2015-09-25	53	63	21	4					2Bout123	6
2015-09-25	54	69	98	1	69				2Bout124	6
2015-09-25	54	69	98	2	69		69		2Bout124	6
2015-09-25	54	69	98	3					2Bout124	6
2015-09-25	54	69	98	4					2Bout124	6
2015-09-25	55	32	63R	1	32		32		2Bout125	6
2015-09-25	55	32	63R	2					2Bout125	6
2015-09-25	55	32	63R	3					2Bout125	6
2015-09-25	55	32	63R	4					2Bout125	6
2015-09-26	56	32	69	1	69		69	32	2Bout128	6
2015-09-26	56	32	69	2	32	69	32	69	2Bout128	6
2015-09-26	56	32	69	3	69		69		2Bout128	6
2015-09-26	56	32	69	4					2Bout128	6
2015-09-26	57	44	32	1	32		32		2Bout130	6
2015-09-26	57	44	32	2					2Bout130	6
2015-09-26	57	44	32	3					2Bout130	6
2015-09-26	57	44	32	4					2Bout130	6
2015-09-26	58	32	63	1	63		63	32	2Bout133	6
2015-09-26	58	32	63	2	63		63	32	2Bout133	6
2015-09-26	58	32	63	3	32		32		2Bout133	6
2015-09-26	58	32	63	4					2Bout133	6
2015-09-26	59	33	75	1	75		75	33	2Bout137	6
2015-09-26	59	33	75	2					2Bout137	6
2015-09-26	59	33	75	3					2Bout137	6
2015-09-26	59	33	75	4					2Bout137	6
2015-09-26	60	63	80	1	63		63	80	2Bout138	6
2015-09-26	60	63	80	2	63		63	80	2Bout138	6
2015-09-26	60	63	80	3	63		63		2Bout138	6
2015-09-26	60	63	80	4					2Bout138	6
2015-09-26	61	75	63	1	75		75		2Bout144	6
2015-09-26	61	75	63	2					2Bout144	6
2015-09-26	61	75	63	3					2Bout144	6
2015-09-26	61	75	63	4					2Bout144	6
2015-09-26	62	63	63	1	63		63		2Bout147	6
2015-09-26	62	63	63	2	63		63		2Bout147	6
2015-09-26	62	63	63	3					2Bout147	6
2015-09-26	62	63	63	4					2Bout147	6
2015-09-26	63	69	80	1	69		80		2Bout149	6
2015-09-26	63	69	80	2					2Bout149	6
2015-09-26	63	69	80	3					2Bout149	6
2015-09-26	63	69	80	4					2Bout149	6
2015-09-26	64	63	67	1	63		63	67	2Bout150	6
2015-09-26	64	63	67	2	63		63	67	2Bout150	6
2015-09-26	64	63	67	3	63		63	67	2Bout150	6
2015-09-26	64	63	67	4					2Bout150	6
2015-09-26	65	75	80	1	75	80	75	80	2Bout151	7
2015-09-26	65	75	80	2	75		75	80	2Bout151	7
2015-09-26	65	75	80	3					2Bout151	7
2015-09-26	65	75	80	4					2Bout151	7
2015-09-26	66	69	80	1	69		80	69	2Bout154	7
2015-09-26	66	69	80	2	69		80		2Bout154	7
2015-09-26	66	69	80	3					2Bout154	7
2015-09-26	66	69	80	4					2Bout154	7
2015-09-26	67	91	32	1	32		32		2Bout157	7
2015-09-26	67	91	32	2					2Bout157	7
2015-09-26	67	91	32	3					2Bout157	7
2015-09-26	67	91	32	4					2Bout157	7
2015-09-26	68	63	75	1	63		63	75	2Bout158	7
2015-09-26	68	63	75	2	63		63	75	2Bout158	7
2015-09-26	68	63	75	3	63		63	75	2Bout158	7
2015-09-26	68	63	75	4					2Bout158	7
2015-09-26	69	32	63	1	63	32	63	32	2Bout160	7
2015-09-26	69	32	63	2	63		63	32	2Bout160	7
2015-09-26	69	32	63	3	63		63		2Bout160	7
2015-09-26	69	32	63	4					2Bout160	7
2015-09-26	70	80	32	1	32		80	32	2Bout162	7
2015-09-26	70	80	32	2	32		32	80	2Bout162	7
2015-09-26	70	80	32	3					2Bout162	7
2015-09-26	70	80	32	4					2Bout162	7
2015-09-26	71	86	63	1	63		63		2Bout163	7
2015-09-26	71	86	63	2	63		63		2Bout163	7
2015-09-26	71	86	63	3					2Bout163	7
2015-09-26	71	86	63	4					2Bout163	7
2015-09-26	72	75	91	1	75		75		2Bout164	7
2015-09-26	72	75	91	2	75		75		2Bout164	7
2015-09-26	72	75	91	3					2Bout164	7
2015-09-26	72	75	91	4					2Bout164	7
2015-09-26	73	63	80	1	63		63	80	2Bout165	7
2015-09-26	73	63	80	2	63		63	80	2Bout165	7
2015-09-26	73	63	80	3	63		63		2Bout165	7
2015-09-26	73	63	80	4					2Bout165	7
2015-09-26	74	33	75	1	75		75	33	2Bout166	7
2015-09-26	74	33	75	2	75		75	33	2Bout166	7
2015-09-26	74	33	75	3	75		75		2Bout166	7
2015-09-26	74	33	75	4					2Bout166	7
2015-09-27	75	63	54R	1	63		63		2Bout169	7
2015-09-27	75	63	54R	2					2Bout169	7
2015-09-27	75	63	54R	3					2Bout169	7
2015-09-27	75	63	54R	4					2Bout169	7
2015-09-27	76	69	91	1	69		69		2Bout170	7
2015-09-27	76	69	91	2					2Bout170	7
2015-09-27	76	69	91	3					2Bout170	7
2015-09-27	76	69	91	4					2Bout170	7
2015-09-27	77	63	85	1	63		63		2Bout171	7
2015-09-27	77	63	85	2	63		63		2Bout171	7
2015-09-27	77	63	85	3					2Bout171	7
2015-09-27	77	63	85	4					2Bout171	7
2015-09-27	78	32	98	1	32		32	98	2Bout173	7
2015-09-27	78	32	98	2					2Bout173	7
2015-09-27	78	32	98	3					2Bout173	7
2015-09-27	78	32	98	4					2Bout173	7
2015-09-27	79	63	91	1	63		63		2Bout174	7
2015-09-27	79	63	91	2	63		63		2Bout174	7
2015-09-27	79	63	91	3					2Bout174	7
2015-09-27	79	63	91	4					2Bout174	7
2015-09-27	80	75	91	1	75		75		2Bout177	7
2015-09-27	80	75	91	2	75		75		2Bout177	7
2015-09-27	80	75	91	3					2Bout177	7
2015-09-27	80	75	91	4					2Bout177	7
2015-09-27	81	69	91	1	69		69		2Bout179	7
2015-09-27	81	69	91	2	69		69		2Bout179	7
2015-09-27	81	69	91	3					2Bout179	7
2015-09-27	81	69	91	4					2Bout179	7
2015-09-27	82	32	80	1	32		32		2Bout182	7
2015-09-27	82	32	80	2					2Bout182	7
2015-09-27	82	32	80	3					2Bout182	7
2015-09-27	82	32	80	4					2Bout182	7
2015-09-27	83	32	91	1	32		32		2Bout183	7
2015-09-27	83	32	91	2					2Bout183	7
2015-09-27	83	32	91	3					2Bout183	7
2015-09-27	83	32	91	4					2Bout183	7
2015-09-27	84	53R	63	1	63		63	53R	2Bout184	7
2015-09-27	84	53R	63	2	63		63		2Bout184	7
2015-09-27	84	53R	63	3					2Bout184	7
2015-09-27	84	53R	63	4					2Bout184	7
2015-09-27	85	44	32	1	32		32	44	2Bout185	7
2015-09-27	85	44	32	2	32		32	44	2Bout185	7
2015-09-27	85	44	32	3					2Bout185	7
2015-09-27	85	44	32	4					2Bout185	7
2015-09-27	86	32	67	1	32		32		2Bout190	7
2015-09-27	86	32	67	2	32		32	67	2Bout190	7
2015-09-27	86	32	67	3					2Bout190	7
2015-09-27	86	32	67	4					2Bout190	7
2015-09-27	87	32	63	1	63		63	32	2Bout193	7
2015-09-27	87	32	63	2	63		63	32	2Bout193	7
2015-09-27	87	32	63	3					2Bout193	7
2015-09-27	87	32	63	4					2Bout193	7
2015-09-27	88	63	58R	1	63		63		2Bout195	7
2015-09-27	88	63	58R	2	63		63	58R	2Bout195	7
2015-09-27	88	63	58R	3					2Bout195	7
2015-09-27	88	63	58R	4					2Bout195	7
2015-09-27	89	32	21	1	32		32		2Bout196	7
2015-09-27	89	32	21	2					2Bout196	7
2015-09-27	89	32	21	3					2Bout196	7
2015-09-27	89	32	21	4					2Bout196	7
2015-09-27	90	80	75	1	75		75	80	2Bout197	7
2015-09-27	90	80	75	2	75		75	80	2Bout197	7
2015-09-27	90	80	75	3					2Bout197	7
2015-09-27	90	80	75	4					2Bout197	7
2015-09-27	91	63	44	1	63		63	44	2Bout198	7
2015-09-27	91	63	44	2	63		63	44	2Bout198	7
2015-09-27	91	63	44	3	63		63	44	2Bout198	7
2015-09-27	91	63	44	4					2Bout198	7
2015-09-28	92	63	67	1	63		63	67	2Bout201	7
2015-09-28	92	63	67	2	63			67	2Bout201	7
2015-09-28	92	63	67	3	63		63	67	2Bout201	7
2015-09-28	92	63	67	4					2Bout201	7
2015-09-28	93	91	75	1	75		75	91	2Bout210	7
2015-09-28	93	91	75	2	75		75		2Bout210	7
2015-09-28	93	91	75	3					2Bout210	7
2015-09-28	93	91	75	4					2Bout210	7
2015-09-28	94	51R	63	1	63		63		2Bout211	7
2015-09-28	94	51R	63	2	63				2Bout211	7
2015-09-28	94	51R	63	3	63		63		2Bout211	7
2015-09-28	94	51R	63	4					2Bout211	7
2015-09-28	95	63	49R	1	63		63		2Bout214	7
2015-09-28	95	63	49R	2	63		63		2Bout214	7
2015-09-28	95	63	49R	3	63		63		2Bout214	7
2015-09-28	95	63	49R	4					2Bout214	7
2015-09-28	96	63	85	1	63		63		2Bout219	7
2015-09-28	96	63	85	2	63				2Bout219	7
2015-09-28	96	63	85	3	63		63		2Bout219	7
2015-09-28	96	63	85	4					2Bout219	7
2015-09-28	97	91	51R	1	91		91		2Bout220	8
2015-09-28	97	91	51R	2					2Bout220	8
2015-09-28	97	91	51R	3					2Bout220	8
2015-09-28	97	91	51R	4					2Bout220	8
2015-09-28	98	63	91	1	63		63		2Bout223	8
2015-09-28	98	63	91	2	63		63		2Bout223	8
2015-09-28	98	63	91	3	63		63	91	2Bout223	8
2015-09-28	98	63	91	4					2Bout223	8
2015-09-28	99	69	51R	1	69		69		2Bout224	8
2015-09-28	99	69	51R	2	69		69		2Bout224	8
2015-09-28	99	69	51R	3					2Bout224	8
2015-09-28	99	69	51R	4					2Bout224	8
2015-09-28	100	91	53R	1	53R				2Bout227	9
2015-09-28	100	91	53R	2					2Bout227	9
2015-09-28	100	91	53R	3					2Bout227	9
2015-09-28	100	91	53R	4					2Bout227	9
2015-09-29	101	63	91	1	63		63	91	2Bout228	9
2015-09-29	101	63	91	2	63		63	91	2Bout228	9
2015-09-29	101	63	91	3	63				2Bout228	9
2015-09-29	101	63	91	4	63		63		2Bout228	9
2015-09-29	102	85	63	1	63		63	85	2Bout232	9
2015-09-29	102	85	63	2	63		63	85	2Bout232	9
2015-09-29	102	85	63	3	63		63	85	2Bout232	9
2015-09-29	102	85	63	4					2Bout232	9
2015-09-29	103	44	50R	1	44				2Bout234	10
2015-09-29	103	44	50R	2					2Bout234	10
2015-09-29	103	44	50R	3					2Bout234	10
2015-09-29	103	44	50R	4					2Bout234	10
2015-09-29	104	75	54R	1	75		75		2Bout237	10
2015-09-29	104	75	54R	2	75		75	54R	2Bout237	10
2015-09-29	104	75	54R	3					2Bout237	10
2015-09-29	104	75	54R	4					2Bout237	10
2015-09-29	105	51R	69	1	69	51R	69	51R	2Bout238	11
2015-09-29	105	51R	69	2	69		69	51R	2Bout238	11
2015-09-29	105	51R	69	3	69		51R	69	2Bout238	11
2015-09-29	105	51R	69	4	69		69		2Bout238	11
2015-09-29	106	80	61	1	80	61			2Bout239	12
2015-09-29	106	80	61	2					2Bout239	12
2015-09-29	106	80	61	3					2Bout239	12
2015-09-29	106	80	61	4					2Bout239	12
2015-09-29	107	44	69	1	44				2Bout243	12
2015-09-29	107	44	69	2	44	69	44	69	2Bout243	12
2015-09-29	107	44	69	3					2Bout243	12
2015-09-29	107	44	69	4					2Bout243	12
2015-09-29	108	75	60R	1	75		75	60R	2Bout245	12
2015-09-29	108	75	60R	2	75		75	60R	2Bout245	12
2015-09-29	108	75	60R	3					2Bout245	12
2015-09-29	108	75	60R	4					2Bout245	12
2015-09-29	109	63	58R	1	63		63	58R	2Bout246	12
2015-09-29	109	63	58R	2	63		63	58R	2Bout246	12
2015-09-29	109	63	58R	3	63		63	58R	2Bout246	12
2015-09-29	109	63	58R	4	63		63		2Bout246	12
2015-09-29	110	80	44	1	80	44	80	44	2Bout249	12
2015-09-29	110	80	44	2					2Bout249	12
2015-09-29	110	80	44	3					2Bout249	12
2015-09-29	110	80	44	4					2Bout249	12
2015-09-29	111	57R	63	1	63		63		2Bout250	12
2015-09-29	111	57R	63	2	63		63		2Bout250	12
2015-09-29	111	57R	63	3	63		63	57R	2Bout250	12
2015-09-29	111	57R	63	4					2Bout250	12
2015-09-29	112	86	44	1	44				2Bout254	12
2015-09-29	112	86	44	2	44				2Bout254	12
2015-09-29	112	86	44	3					2Bout254	12
2015-09-29	112	86	44	4					2Bout254	12
2015-09-29	113	63R	57R	1	57R	63R	63R	57R	2Bout256	14
2015-09-29	113	63R	57R	2					2Bout256	14
2015-09-29	113	63R	57R	3					2Bout256	14
2015-09-29	113	63R	57R	4					2Bout256	14
2015-09-30	114	75	91	1	75		75		2Bout259	14
2015-09-30	114	75	91	2	75		75		2Bout259	14
2015-09-30	114	75	91	3					2Bout259	14
2015-09-30	114	75	91	4					2Bout259	14
2015-09-30	115	63	86	1	63		63	86	2Bout260	14
2015-09-30	115	63	86	2	63		63	86	2Bout260	14
2015-09-30	115	63	86	3					2Bout260	14
2015-09-30	115	63	86	4					2Bout260	14
2015-09-30	116	69	70	1	69		69	70	2Bout261	14
2015-09-30	116	69	70	2	69		69	70	2Bout261	14
2015-09-30	116	69	70	3					2Bout261	14
2015-09-30	116	69	70	4					2Bout261	14
2015-09-30	117	75	43	1	75		75	43	2Bout263	14
2015-09-30	117	75	43	2	75		75		2Bout263	14
2015-09-30	117	75	43	3					2Bout263	14
2015-09-30	117	75	43	4					2Bout263	14
2015-09-30	118	63	61R	1	63		63		2Bout264	14
2015-09-30	118	63	61R	2	61R		61R	63	2Bout264	14
2015-09-30	118	63	61R	3	63		63		2Bout264	14
2015-09-30	118	63	61R	4					2Bout264	14
2015-09-30	119	86	75	1	75		75		2Bout265	14
2015-09-30	119	86	75	2	75		75		2Bout265	14
2015-09-30	119	86	75	3					2Bout265	14
2015-09-30	119	86	75	4					2Bout265	14
2015-09-30	120	44	49R	1	49R				2Bout266	14
2015-09-30	120	44	49R	2					2Bout266	14
2015-09-30	120	44	49R	3					2Bout266	14
2015-09-30	120	44	49R	4					2Bout266	14
2015-09-30	121	63	91	1	63		63	91	2Bout268	14
2015-09-30	121	63	91	2	63		63		2Bout268	14
2015-09-30	121	63	91	3					2Bout268	14
2015-09-30	121	63	91	4					2Bout268	14
2015-09-30	122	50R	75	1	75		75	50R	2Bout269	14
2015-09-30	122	50R	75	2	75		75	50R	2Bout269	14
2015-09-30	122	50R	75	3	75		75		2Bout269	14
2015-09-30	122	50R	75	4					2Bout269	14
2015-09-30	123	86	80	1	86				2Bout270	15
2015-09-30	123	86	80	2					2Bout270	15
2015-09-30	123	86	80	3					2Bout270	15
2015-09-30	123	86	80	4					2Bout270	15
2015-09-30	124	43	63	1	43				2Bout271	16
2015-09-30	124	43	63	2					2Bout271	16
2015-09-30	124	43	63	3					2Bout271	16
2015-09-30	124	43	63	4					2Bout271	16
2015-09-30	125	63	86	1	63		63		2Bout272	16
2015-09-30	125	63	86	2					2Bout272	16
2015-09-30	125	63	86	3					2Bout272	16
2015-09-30	125	63	86	4					2Bout272	16
2015-09-30	126	58R	69	1	69		69	58R	2Bout275	16
2015-09-30	126	58R	69	2	69		69	58R	2Bout275	16
2015-09-30	126	58R	69	3					2Bout275	16
2015-09-30	126	58R	69	4					2Bout275	16
										30

## Sheet: Fig 5C (Test colony 8)
Action
	N: not interested in flower or demonstrator
	T: tried to get the flower but failed
	F: follow demonstrator and get sugar
	P: puling the string together					M is the seeded demonstrator
	D: pulling the string alone
				Flower 1	Flower 2	Flower 3	Flower 4			Flower 1	Flower 2	Flower 3	Flower 4
date	Bout	VIDEO	Bee1	action	action	action	action		Bee2	action	action	action	action
2015-09-02	1		M	D	D				y51	N
2015-09-02	2		M	D	D				y86	F	F
2015-09-02	3		M		D				y86	P	P
2015-09-02	4		M	D					y83	N
2015-09-02	5		M	D	D				y86	F	F
2015-09-02	6		M	D	N				y65	B	F
2015-09-02	7		M	d	D	D			y65	F
2015-09-02	8		M	d	N				y76	F
2015-09-02	9		M	D	N				y76	F	D
2015-09-02	10		M	D	N	D			y76	F	T
2015-09-02	11		M	D	D	N			y90	F
2015-09-02	12		M	D	D				y76	F	T
2015-09-02	13		M	D	D	D			y76	F	F
2015-09-02	14		M	D	D	N			y90	F	F
2015-09-02	15		M	D	d				y61	F	F
2015-09-02	16		y76	T	D				y50	N
2015-09-02	17		M	D					y95	B
2015-09-02	18		y76	D					y78	N
2015-09-02	19		M	D					y69	N
2015-09-02	20		M	D	D				y84	N
2015-09-02	21		M	D	D				y95	N
2015-09-02	22		y76	D	D				y92	N
2015-09-02	23		M	D	D	D			y72	f	F	F
2015-09-03	24		M	D					y95	N
2015-09-03	25		M	D	D				y83	N
2015-09-03	26		y90	D					y92	N
2015-09-03	27		y76	D					y69	N
2015-09-03	28		y90	D					y92	N	T
2015-09-03	29		M	P	P	P			y76	P	P	P
2015-09-03	30		y90	D					Y84	N	T
2015-09-03	31		y76	D					y87	N	T
2015-09-03	32		y90	D					y86	N
2015-09-03	33		y76	D	D				y87	F
2015-09-03	34		M	D					y84	N
2015-09-03	35		y76	P	P				y90	P	P
2015-09-03	36		M	D	D				y87	N	F
2015-09-03	37		y90	D					y65	N	D
2015-09-03	38		M	D					y89	N
2015-09-03	39		Y76	D	D				Y95	N
2015-09-03	40		M	D					Y87	T
2015-09-03	41		Y65	F	D				Y92	T	F
2015-09-03	42		Y76	P	P	D			Y90	P	P
2015-09-03	43		M	D					Y95	N
2015-09-03	44		Y65	D	T				Y87	F	TT
2015-09-03	45		Y90	D	T				Y92	F	T
2015-09-03	46		Y87	T	D	T			Y86	N	F	N
2015-09-03	47		Y76	T	D	D			Y92	T	F	F
2015-09-03	48		M	D					Y65	F
2015-09-03	49		Y92	T	D				Y95	N	F
2015-09-03	50		M	D					Y90	D
2015-09-03	51		y90	D					y84	N
2015-09-03	52		M	D					y74	N
2015-09-03	53		y92	D					y86	F	T
2015-09-03	54		y76	D	D				y50	N	F	F
2015-09-03	55		M	D	D	D			y86	F	F	F
2015-09-03	56		y76	D	D				y61	T	F
2015-09-03	57		y92	T	F	T			y86	T	D
2015-09-03	58		M	D	D	D	D		y50	F	F	F	F
2015-09-03	59		y76	D	D				y69	N
2015-09-03	60		y86	D					y61	F	T
2015-09-03	61		Y65	D					Y74	N
2015-09-03	62		Y76	P	D				Y86	P
2015-09-04	63		Y76	D	D				Y84	N
2015-09-04	64		Y92	P					Y90	P
2015-09-04	65		Y90	D					Y70	F	N
2015-09-04	66		Y92	F	T				Y65	D
2015-09-04	67		Y92	P	F				Y61	P	D
2015-09-04	68		Y90	P	D				Y86	P	F
2015-09-04	69		Y61	P	P	P	D		Y86	P	P	P
2015-09-04	70		Y65	F					Y86	D	D
2015-09-04	71		Y50	D					Y69	T
2015-09-04	72		Y90	P	D	F			Y61	P	F	D
2015-09-04	73		Y86	P					Y50	P	D
2015-09-04	74		Y69	N	P				Y95	T	P
2015-09-04	75		Y50	P	P				Y90	P	P
2015-09-04	76		Y86	D					Y74	N
2015-09-04	77		Y50	P	F				Y61	P	D
2015-09-04	78		Y90	P	P				Y65	P	P
2015-09-04	79		Y86	D	D				Y70	F	F	N
2015-09-04	80		Y76	D	P	D			Y61	D	P	N
2015-09-04	81		Y50	D	D				Y78	N	F
2015-09-04	82		Y61	P	D				Y92	P	F
2015-09-04	83		Y86	D	D				Y70	F
2015-09-04	84		Y92	P	F	T			Y61	P	D	N
2015-09-04	85		Y65	D					Y95	N
2015-09-04	86		Y61	D	D	D			Y70	F	F	F
2015-09-04	87		Y50	P	P				Y76	P	P	D
2015-09-04	88		Y87	D					Y70	F
2015-09-04	89		Y65	P	D	D			Y86	P	F
2015-09-04	90		Y50	D					Y70	N	T
2015-09-04	91		Y61	D	D	D			Y69	F	F	F
2015-09-04	92		Y87	D	D				Y76	D	F
2015-09-04	93		Y90	P	D				Y86	P	F	D
2015-09-04	94		Y76	P	D	P			Y87	P	F	P
2015-09-04	95		Y70	F					Y92	D	T
2015-09-04	96		Y70	F					Y87	D
2015-09-05	97		Y50	P	P	P			Y90	P	P	P
2015-09-05	98		Y87	P					Y65	P
2015-09-05	99		Y61	D					Y74	N
2015-09-05	100		Y76	D	D				Y72	N
2015-09-05	101		Y61	D					Y65	N	F
2015-09-05	102		Y90	D	D				Y50	F	F
2015-09-05	103		y61	P					Y87	P
2015-09-05	104		y50	D					Y69	F
2015-09-05	105		y50	p					y61	p
2015-09-05	106		y69	p	F	F			y76	p	D	D
2015-09-05	107		y50	p	p	N			y61	p	p	D
2015-09-05	108		Y90	D	p				Y50	F	p
2015-09-05	109		y90	D	D				y69	F	F
2015-09-05	110		Y76	D	D				Y69	F
2015-09-05	111		Y65	P	P				Y92	P	P
2015-09-06	112		Y86	P					Y69	P
2015-09-06	113		Y90	D					Y69	F
2015-09-06	114		Y86	F	P				Y76	D	P
2015-09-06	115		Y65	D					Y84	N
2015-09-06	116		Y90	D	D	D	D		Y69	F	F	F	F
2015-09-06	117		Y90	D	D				Y65	F	F
2015-09-06	118		Y86	D	D				Y69	F	F
2015-09-06	119		Y65	P	D				Y90	P	F
2015-09-06	120		Y87	P					Y86	P
2015-09-06	121		Y76	P	P				Y61	P	P
2015-09-06	122		Y65	F	F				Y61	D	D
2015-09-06	123		Y90	D	N				Y69	F	N
2015-09-06	124		y90	D	D				Y69	N	F
2015-09-06	125		Y87	P					Y76	P
2015-09-06	126		Y90	D	D				Y69	F	F
2015-09-06	127		y92	p	p				y50	p	p
2015-09-06	128		y90	D	P	D			y69	F	P	P
2015-09-06	129		y90	D	D	D			y87	F	F	F
2015-09-06	130		y61	D	D				y65	D
2015-09-06	131		Y65	F	P				Y61	D	P
2015-09-06	132		Y90	D					Y69	F
2015-09-06	133		Y86	D	D				Y50	F	F
2015-09-07	134		Y76	D	D				Y84	F	F
2015-09-07	135		y87	d	f				y76	f	d
2015-09-07	136		y61	d	p				y50	f	p
2015-09-07	137		y90	d	d				y84	f	n
2015-09-07	138		y76	n	d				y86	n	n
2015-09-08	139	3	Y92	D					Y68	T	F
2015-09-08	140	4	Y76	D	D				Y95	T	F	F
2015-09-08	141	5	Y86	F					Y61	D	D
2015-09-08	142	7	Y87	P					Y50	P
2015-09-08	143	8	Y92	D					Y87
2015-09-08	144		Y61	P1					Y88	P2
2015-09-08	145		Y61	P	F				Y76	P	D
2015-09-08	146	11	Y92	D	D				Y87	F	F
2015-09-08	147	13	Y76	D	D				Y70	F	F
2015-09-08	148		Y61	P					Y92	P	D	D
2015-09-08	149	15	Y76	D					Y65	F
2015-09-09	150		Y87	D					Y69	F
2015-09-09	151		Y86	D	D	D			Y95	F	F	F
2015-09-09	152		Y69	P	P				Y86	D	D
2015-09-09	153	20	Y90	D	D				Y71	N
2015-09-09	154		Y69	P					Y95	P
2015-09-09	155	22	Y87	P1	D				Y65	P2
2015-09-09	156	23	Y90	D	D	D			Y69	F	F
2015-09-09	157		Y76	P2	P1	D			Y50	P1	P2
2015-09-09	158	25	Y61	T	F				Y86	D	D
2015-09-09	159	26	Y87	P2					Y69	P1
2015-09-09	160	27	Y61	D	D				Y72	F
2015-09-09	161	F	Y76	D					Y86	F
2015-09-09	162	29	Y87	D					R2	F
2015-09-09	163	30	Y76	P1					Y95	P2
2015-09-09	164		Y86	D	D	D			Y88	F	F
2015-09-09	165		Y90	D	D				Y50	F
2015-09-09	166	31	Y87	P1	D				Y65	P2	F
2015-09-09	167		Y86	D	D	D			Y88	F	F	F
2015-09-09	168	V50909-182844	Y90	D	D	D			Y50	F	F
2015-09-09	169	V50909-183844	Y50	T	P				Y65	T	P
2015-09-10	170		Y95	F					Y87	D	D
2015-09-10	171	Untitled 1	Y90	D	D	D			R2	F	F	F
2015-09-10	172	Untitled 2	Y92	D	D				Y95	F	F	N
2015-09-10	173	Untitled 5 & 6	Y87	D	D				Y74	N
2015-09-10	174	Untitled 7	Y90	D	D				Y69	F	F
2015-09-10	175	Untitled 8	Y92	D	D				Y89	F	F
2015-09-10	176	Untitled 9	Y86	D	D	D			Y72	F	F
2015-09-10	177	Untitled 10	Y90	D	D				Y87	F	F
2015-09-10	178	Untitled 12	y69	D					R1	N
2015-09-10	179	Untitled 13	y90	D					y86		D
2015-09-10	180	Untitled 14	y89	D					y66	N
2015-09-10	181	Untitled 15	y50	P2	P1				y92	P1	P2
2015-09-10	182	Untitled 16	y86	D	D	D			y95	F	F	F
2015-09-10	183	Untitled 17	y76	P2	F				y92	P1	D
2015-09-10	184	Untitled 18	y86	D	D	D			y90	F	F	F
2015-09-10	185	Untitled 19	y69	P2					y95	P1
2015-09-10	186	Untitled 20	Y76	F	F				Y86	D	D
2015-09-10	187	Untitled 21	y87	D	D	D	D		R3	F	F	F
2015-09-10	188	Untitled 22	y90	D	D	P1	D		y95	F	F	P2
2015-09-10	189	Untitled 23	y50	D	D				y78	F	F
2015-09-10	190	Untitled 25	Y90	D	D	D			Y95	F	F	F
2015-09-10	191	Untitled 26	Y86	D	D	D			R2	F	F	F
2015-09-10	192	Untitled 27	y73	P1	P1				y78	P2	P1
2015-09-10	193	Untitled 29	y87	P1	D	D			y69	P2	D
2015-09-10	194	Untitled 30	y92	D	D				y89	F	F	D
2015-09-10	195	Untitled 31	y90	D	D				y88	F	F
2015-09-10	196	Untitled 32	y50	D	P1	D			y73	F	P2
2015-09-10	197	Untitled 33	y69	P1	D				y95	P2	F
2015-09-10	198	Untitled 34	y86	D	D	D	D		y78	F	F	F
2015-09-10	199	Untitled 35	y87	D	D	D			y88	F	F	F
2015-09-10	200	Untitled 36	y86	P1	D	D	P1		y89	P2	F	F	P2
2015-09-10	201	Untitled 37	y50	P2	D	D			R2	P1	F
2015-09-10	202	Untitled 38	y90	P1	P1	P2			y92	P2	P2	P1	D
2015-09-10	203	Untitled 39	y95	P1					y50	P1
2015-09-10	204	Untitled 40	y69	P1	D				R2	P2	D
2015-09-10	205	Untitled 41	Y90	D	D	D			y78	F	F	F
2015-09-11	206	Untitled 46	Y92	D	D				y74	N
2015-09-11	207	Untitled 47	Y92	D	D	D	F		Y87	F		F	D
2015-09-11	208	Untitled 48	Y89	D	D				Y74	N		F
2015-09-11	209	Untitled 49	Y92	D	D				Y84	N	F
2015-09-11	210	Untitled 50	Y90	D	D	D	D		R2	F	F
2015-09-11	211	Untitled 51	Y89	D	D				Y86	D	D
2015-09-11	212	Untitled 52	Y87	P1	D				Y95	P2	F
2015-09-11	213	Untitled 53	Y89	P1					Y88	P2
2015-09-11	214	Untitled 54	Y86	P1	D	D			Y90	P2	D	F
2015-09-11	215	Untitled 56	Y88	D					Y87
2015-09-11	216	Untitled 57	Y86	P1	D	D			Y92	P2	F	F	D
2015-09-11	217	Untitled 58	Y95	D					R2	F
2015-09-11	218	Untitled 59	Y69	D					R1	N
2015-09-11	219	Untitled 60	Y86	D	D	D	D		Y88	F	F	F
2015-09-11	220	Untitled 61	Y92	P1	D	D			Y50	P2	F
2015-09-11	221	Untitled 62	Y86	D	D	D			Y90	F	D	F
2015-09-11	222	Untitled 63	Y69	P1	P1				Y89	P2	P2
2015-09-11	223	Untitled 64	Y95	D					R1	N
2015-09-11	224	Untitled 65	Y90	D	D				Y88	D	F
2015-09-11	225	Untitled 66	Y86	D	D	D			Y95	F	F	F
2015-09-11	226	Untitled 67	Y90	D	D	F			Y92	F	F	D
2015-09-11	227	Untitled 69	Y50	P2					Y69	P1
2015-09-11	228	Untitled 70	Y92	D	P1	D	D		Y95	F	P2	F
2015-09-11	229	Untitled 71	Y90	D	D	D			Y89	F	F	F
2015-09-11	230	Untitled 72	Y86	D	D	D	D		Y72	F	F	F	F
2015-09-11	231	Untitled 73	Y69	P1					Y50	P2
2015-09-11	232	Untitled 74	Y88	D					Y74	F
2015-09-11	233	Untitled 75	Y86	D	D	D	D		Y92	F	F	F	F
2015-09-11	234	Untitled 76	Y78	D	P1				Y89	F	P2	D
2015-09-11	235	Untitled 77	Y86	D	D				Y90	D	F	D
2015-09-11	236	Untitled 78	Y72	F	P2				Y88	D	P1
2015-09-11	237	Untitled 79	Y95	P1	P1				Y69	P2	P2
2015-09-11	238	Untitled 80	Y89	P2	P2	P2			Y78	P1	P1	P1
2015-09-11	239	Untitled 81	Y88	P2	F	F			Y86	P1	D	D
2015-09-11	240	Untitled 82	Y90	P1	D	D			R2	P2	F	F
2015-09-11	241	Untitled 83	Y92	P1	P2	P	P1		Y95	P2	P1	P	P2
2015-09-11	242	Untitled 84	Y89	D	D				Y86	D	D
2015-09-11	243	Untitled 85	Y90	D	D				Y62	F	F
2015-09-11	244	Untitled 86	Y69	P2	P2	P2			Y72	P1	P1	P1
2015-09-11	245	Untitled 87	Y88	P1					Y84	P2
2015-09-11	246	Untitled 88	Y90	D	D	D			Y78	F	F	F
2015-09-11	247	Untitled 89	Y92	P1					R2	P1
2015-09-11	248	Untitled 90	Y86	P1	P1				Y89	P2	P2
2015-09-11	249	Untitled 91	Y50	P					Y95	P

## Sheet: Fig 5D (Control Colony 9)
Date	Bout	Bee 1	Bee2	PULLER1	PULLER2	DRINKER1	DRINKER2	Video	NUMBER OF STRING PULLERS
2015-09-15	1	63	64					Untitled 92	0
2015-09-15	2	58	3					Untitled 93	0
2015-09-15	3	59	73					Untitled 94	0
2015-09-15	4	40	60					Untitled 95	0
2015-09-15	5	63	44					Untitled 96	0
2015-09-15	6	56	82					Untitled 97	0
2015-09-15	7	45	47					Untitled 98	0
2015-09-15	8	73	51					Untitled 99	0
2015-09-15	9	44	60					Untitled 100	0
2015-09-15	10	82	75					Untitled 101	0
2015-09-15	11	40	41					Untitled 102	0
2015-09-15	12	58	43					Untitled 103	0
2015-09-15	13	54	51					Untitled 104	0
2015-09-15	14	59	3					Untitled 105	0
2015-09-15	15	70	3					Untitled 106	0
2015-09-15	16	41	50					Untitled 107	0
2015-09-15	17	45	51					Untitled 108	0
2015-09-15	18	w3	85					Untitled 109	0
2015-09-15	19	w93	49					Untitled 110	0
2015-09-15	20	80	41					Untitled 111	0
2015-09-15	21	56	54					Untitled 112	0
2015-09-15	22	48	49					Untitled 113	0
2015-09-15	23	w4	88					Untitled 114	0
2015-09-15	24	84	41					Untitled 115	0
2015-09-15	25	54	63					Untitled 116	0
2015-09-15	26	56	49					Untitled 117	0
2015-09-15	27	58	55					Untitled 118	0
2015-09-15	28	41	44					Untitled 119	0
2015-09-15	29	w4	34					Untitled 120	0
2015-09-15	30	w3	49					Untitled 121	0
2015-09-15	31	54	3					Untitled 122	0
2015-09-15	32	49	44					Untitled 123	0
2015-09-15	33	73	41					Untitled 124	0
2015-09-15	34	49	84					Untitled 125	0
2015-09-15	35	63	3					Untitled 126	0
2015-09-15	36	56	74					Untitled 127	0
2015-09-15	37	41	49					Untitled 128	0
2015-09-15	38	47	70					Untitled 129	0
2015-09-15	39	43	56					Untitled 130	0
2015-09-15	40	49	54					Untitled 131	0
2015-09-15	41	74	55					Untitled 132	0
2015-09-15	42	41	52					Untitled 133	0
2015-09-16	43	44	5					Untitled 134	0
2015-09-16	44	49	59					Untitled 135	0
2015-09-16	45	63	52					Untitled 136	0
2015-09-16	46	47	80					Untitled 137	0
2015-09-16	47	w3	54					Untitled 138	0
2015-09-16	48	14	3					Untitled 139	0
2015-09-16	49	51	52					Untitled 140	0
2015-09-16	50	41	55					Untitled 141	0
2015-09-16	51	47	87					Untitled 142	0
2015-09-16	52	56	59					Untitled 143	0
2015-09-16	53	49	54					Untitled 144	0
2015-09-16	54	3	41					Untitled 145	0
2015-09-16	55	84	11					Untitled 146	0
2015-09-16	56	74	93					Untitled 147	0
2015-09-16	57	58	47					Untitled 148	0
2015-09-16	58	15	41					Untitled 149	0
2015-09-16	59	55	54					Untitled 150	0
2015-09-16	60	47	84					Untitled 151	0
2015-09-16	61	59	63					Untitled 152	0
2015-09-16	62	85	45					Untitled 153	0
2015-09-16	63	49	93					Untitled 154	0
2015-09-16	64	54	w3					Untitled 155	0
2015-09-16	65	55	40					Untitled 156	0
2015-09-16	66	93	49					Untitled 157	0
2015-09-16	67	5	62					Untitled 158	0
2015-09-16	68	74	84					Untitled 159	0
2015-09-16	69	54	41					Untitled 160	0
2015-09-16	70	49	72					Untitled 161	0
2015-09-16	71	56	5					Untitled 162	0
2015-09-16	72	84	54					Untitled 163	0
2015-09-16	73	93	3					Untitled 164	0
2015-09-16	74	44	72					Untitled 165	0
2015-09-16	75	90	5					Untitled 166	0
2015-09-16	76	55	41					Untitled 167	0
2015-09-16	77	84	w2					Untitled 168	0
2015-09-16	78	49	51					Untitled 169	0
2015-09-16	79	80	54					Untitled 170	0
2015-09-16	80	34	41					Untitled 171	0
2015-09-16	81	26	55					Untitled 172	0
2015-09-16	82	14	56					Untitled 173	0
2015-09-16	83	23	49					Untitled 174	0
2015-09-16	84	97	51					Untitled 175	0
2015-09-16	85	84	59					Untitled 176	0
2015-09-16	86	63	41					Untitled 177	0
2015-09-16	87	3	49					Untitled 178	0
2015-09-16	88	50	55					Untitled 179	0
2015-09-16	89	59	39					Untitled 180	0
2015-09-16	90	14	11					Untitled 181	0
2015-09-16	91	84	97					Untitled 182	0
2015-09-16	92	w3	49					Untitled 183	0
2015-09-16	93	50	54					Untitled 184	0
2015-09-17	94	49	87					Untitled 185	0
2015-09-17	95	3	56					Untitled 186	0
2015-09-17	96	93	41					Untitled 187	0
2015-09-17	97	54	84					Untitled 189	0
2015-09-17	98	49	55					Untitled 190	0
2015-09-17	99	61	45					Untitled 191	0
2015-09-17	100	54	41					Untitled 192	0
2015-09-17	101	93	59					Untitled 193	0
2015-09-17	102	87	3					Untitled 194	0
2015-09-17	103	84	41					Untitled 195	0
2015-09-17	104	11	40					Untitled 196	0
2015-09-17	105	54	55					Untitled 197	0
2015-09-17	106	45	87					Untitled 198	0
2015-09-17	107	3	49					Untitled 199	0
2015-09-17	108	41	84					Untitled 200	0
2015-09-17	109	54	49					Untitled 201	0
2015-09-17	110	84	3					Untitled 202	0
2015-09-17	111	41	55					Untitled 203	0
2015-09-17	112	55	54					Untitled 204	0
2015-09-17	113	41	84					Untitled 205	0
2015-09-17	114	3	55					Untitled 206	0
2015-09-17	115	55	54					Untitled 207	0
2015-09-17	116	49	54					Untitled 208	0
2015-09-17	117	41	3					Untitled 209	0
2015-09-17	118	41	54					Untitled 210	0
2015-09-17	119	84	63					Untitled 211	0
2015-09-17	120	15	54					Untitled 212	0
2015-09-17	121	40	47					Untitled 213	0
2015-09-17	122	50	49					Untitled 214	0
2015-09-17	123	49	61					Untitled 215	0
2015-09-17	124	12	52					Untitled 216	0
2015-09-17	125	15	54					Untitled 217	0
2015-09-17	126	49	41					Untitled 218	0
2015-09-17	127	59	47					Untitled 219	0
2015-09-17	128	5	3					Untitled 220	0
2015-09-17	129	54	55					Untitled 221	0
2015-09-17	130	87	49					Untitled 222	0
2015-09-17	131	41	74					Untitled 223	0
2015-09-17	132	63	64					Untitled 224	0
2015-09-17	133	59	15					Untitled 225	0
2015-09-18	134	49	54					Untitled 226	0
2015-09-18	135	3	84					Untitled 227	0
2015-09-18	136	49	56					Untitled 228	0
2015-09-18	137	41	42					Untitled 229	0
2015-09-18	138	49	74					Untitled 230	0
2015-09-18	139	w1	84					Untitled 231	0
2015-09-18	140	41	54					Untitled 232	0
2015-09-18	141	55	39					Untitled 233	0
2015-09-18	142	49	42					Untitled 234	0
2015-09-18	143	84	41					Untitled 235	0
2015-09-18	144	15	50					Untitled 236	0
2015-09-18	145	49	54					Untitled 237	0
2015-09-18	146	84	41					Untitled 238	0
2015-09-18	147	58	w3					Untitled 239	0
2015-09-18	148	54	41					Untitled 240	0
2015-09-18	149	15	63					Untitled 241	0

## Sheet: Fig 5E (Control Colony 10)
Date	Bout	Bee 1	Bee2	PULLER1	PULLER2	DRINKER1	DRINKER2	Video	NUMBER OF STRING PULLERS
2015-09-25	1	b46	b48					2c1	0
2015-09-25	2	51	31					2c2	0
2015-09-25	3	24	52					2c3	0
2015-09-25	4	76	b41					2c4	0
2015-09-25	5	31	b24					2c5	0
2015-09-25	6	7	b46					2c6	0
2015-09-25	7	31	b36					2c7	0
2015-09-25	8	51	9					2c8	0
2015-09-25	9	b42	b48					2c9	0
2015-09-25	10	1	b30					2c10	0
2015-09-25	11	39	6					2c11	0
2015-09-25	12	91	50					2c12	0
2015-09-25	13	b46	91					2c13	0
2015-09-25	14	52	b48					2c15	0
2015-09-25	15	b46	b52					2c16	0
2015-09-25	16	1	b46					2c17	0
2015-09-25	17	52	b48					2c18	0
2015-09-25	18	b42	9					2c19	0
2015-09-25	19	b45	52					2c20	0
2015-09-25	20	b52	7					2c21	0
2015-09-25	21	b58	1					2c22	0
2015-09-25	22	b24	b48					2c23	0
2015-09-25	23	b46	91					2c24	0
2015-09-26	24	24	b36					2c25	0
2015-09-26	25	52	b42					2c26	0
2015-09-26	26	b41	b55					2c27	0
2015-09-26	27	7	29					2c28	0
2015-09-26	28	b42	31					2c29	0
2015-09-26	29	24	b46					2c30	0
2015-09-26	30	1	b48					2c31	0
2015-09-26	31	20	29					2c32	0
2015-09-26	32	31	97					2c33	0
2015-09-26	33	b42	b46					2c34	0
2015-09-26	34	b55	31					2c35	0
2015-09-26	35	52	b41					2c36	0
2015-09-26	36	b54	20					2c37	0
2015-09-26	37	b55	91					2c38	0
2015-09-26	38	b54	39					2c39	0
2015-09-26	39	b41	b46					2c40	0
2015-09-26	40	52	20					2c41	0
2015-09-26	41	51	b14					2c42	0
2015-09-26	42	7	b41					2c43	0
2015-09-26	43	20	b42					2c44	0
2015-09-26	44	56	b41					2c45	0
2015-09-26	45	b41	1					2c46	0
2015-09-26	46	b49	32					2c47	0
2015-09-26	47	b54	b47					2c48	0
2015-09-26	48	97	52					2c49	0
2015-09-26	49	20	63					2c50	0
2015-09-26	50	b54	51					2c51	0
2015-09-26	51	1	20					2c52	0
2015-09-26	52	20	b46					2c53	0
2015-09-26	53	b55	20					2c54	0
2015-09-26	54	1	b30					2c55	0
2015-09-26	55	b54	52					2c56	0
2015-09-26	56	b24	20					2c57	0
2015-09-27	57	b66	39					2c58	0
2015-09-28	58	1	b46					2c59	0
2015-09-28	59	30	92					2c60	0
2015-09-28	60	b65	33					2c61	0
2015-09-28	61	b42	53					2c62	0
2015-09-28	62	1	b25					2c63	0
2015-09-28	63	b63	40					2c64	0
2015-09-28	64	92	33					2c65	0
2015-09-28	65	b73	32					2c66	0
2015-09-28	66	b65	56					2c67	0
2015-09-28	67	b36	b24					2c68	0
2015-09-28	68	7	56					2c69	0
2015-09-28	69	b24	b46					2c70	0
2015-09-28	70	b65	b25					2c71	0
2015-09-28	71	b41	b24					2c72	0
2015-09-28	72	40	26					2c73	0
2015-09-28	73	b73	b65					2c74	0
2015-09-28	74	b73	b24					2c75	0
2015-09-28	75	87	b61					2c76	0
2015-09-28	76	b65	52					2c77	0
2015-09-28	77	b73	87					2c78	0
2015-09-28	78	b65	b73					2c79	0
2015-09-28	79	1	b36					2c80	0
2015-09-28	80	b61	b41					2c81	0
2015-09-28	81	b55	1					2c82	0
2015-09-28	82	63	b73					2c83	0
2015-09-28	83	7	b46					2c84	0
2015-09-28	84	92	b24					2c85	0
2015-09-28	85	b61	b24					2c86	0
2015-09-28	86	b36	92					2c87	0
2015-09-28	87	b73	42					2c88	0
2015-09-28	88	b30	b66					2c89	0
2015-09-28	89	52	b65					2c90	0
2015-09-28	90	87	63					2c91	0
2015-09-28	91	87	b61					2c92	0
2015-09-28	92	b24	b73					2c93	0
2015-09-28	93	b65	b61					2c94	0
2015-09-28	94	b42	63					2c95	0
2015-09-28	95	7	33					2c96	0
2015-09-28	96	b24	b36					2c97	0
2015-09-28	97	1	87					2c98	0
2015-09-28	98	b42	b36					2c99	0
2015-09-28	99	b65	52					2c100	0
2015-09-29	100	63	92					2c102	0
2015-09-29	101	b65	7					2c103	0
2015-09-29	102	b73	b42					2c104	0
2015-09-29	103	57	1					2c105	0
2015-09-29	104	7	b41					2c106	0
2015-09-29	105	b61	b46					2c107	0
2015-09-29	106	b42	52					2c108	0
2015-09-29	107	7	57					2c109	0
2015-09-29	108	85	40					2c110	0
2015-09-29	109	1	39					2c111	0
2015-09-29	110	40	85					2c112	0
2015-09-29	111	b61	b24					2c113	0
2015-09-29	112	40	b36					2c114	0
2015-09-29	113	92	b39					2c115	0
2015-09-29	114	83	52					2c116	0
2015-09-29	115	b65	40					2c117	0
2015-09-29	116	b41	63					2c118	0
2015-09-29	117	b24	46					2c119	0
2015-09-29	118	57	b46					2c121	0
2015-09-29	119	1	b61					2c122	0
2015-09-29	120	b57	b65					2c123	0
2015-09-29	121	46	85					2c124	0
2015-09-29	122	52	b60					2c125	0
2015-09-29	123	46	b42					2c126	0
2015-09-29	124	b24	b65					2c127	0
2015-09-29	125	33	b24					2c128 &129	0
2015-09-29	126	b73	40					2c130	0
2015-09-29	127	1	b74					2c131	0
2015-09-29	128	1	40					2c132	0
2015-09-30	129	b46	b57					2c133	0
2015-09-30	130	b41	23					2c134	0
2015-09-30	131	97	b24					2c135	0
2015-09-30	132	b30	b46					2c136	0
2015-09-30	133	b74	70					2c137	0
2015-09-30	134	b57	b76					2c138	0
2015-09-30	135	b65	70					2c139	0
2015-09-30	136	b39	b66					2c140	0
2015-09-30	137	1	33					2c141	0
2015-09-30	138	b73	70					2c142	0
2015-09-30	139	33	b57					2c143	0
2015-09-30	140	b57	b24					2c144	0
2015-09-30	141	23	b30					2c145	0
2015-09-30	142	46	b39					2c146	0
2015-09-30	143	1	b25					2c147	0
2015-09-30	144	23	b46					2c148	0
2015-09-30	145	b55	b39					2c149	0
2015-09-30	146	56	b41					2c150	0
2015-09-30	147	b61	b73					2c151	0
2015-09-30	148	52	b57					2c152	0
2015-09-30	149	b74	b46					2c153	0
2015-09-30	150		56					2c154	0

## Sheet: Fig 5F (Control Colony 11)
DATE	BOUT	BEE1	BEE2	FLOWER	PULLER1	PULLER2	DRINKER1	DRINKER2	VIDEO	NUMBER OF STRING PULLERS
2015-10-01	1	95	26	1					control3 570	0
2015-10-01	1	95	26	2					control3 570	0
2015-10-01	1	95	26	3					control3 570	0
2015-10-01	1	95	26	4					control3 570	0
2015-10-01	2	42	11	1					control3 572	0
2015-10-01	2	42	11	2					control3 572	0
2015-10-01	2	42	11	3					control3 572	0
2015-10-01	2	42	11	4					control3 572	0
2015-10-01	3	50Y	25	1					control3 573	0
2015-10-01	3	50Y	25	2					control3 573	0
2015-10-01	3	50Y	25	3					control3 573	0
2015-10-01	3	50Y	25	4					control3 573	0
2015-10-01	4	50W	57W	1					control3 574	0
2015-10-01	4	50W	57W	2					control3 574	0
2015-10-01	4	50W	57W	3					control3 574	0
2015-10-01	4	50W	57W	4					control3 574	0
2015-10-01	5	31	39	1					control3 575	0
2015-10-01	5	31	39	2					control3 575	0
2015-10-01	5	31	39	3					control3 575	0
2015-10-01	5	31	39	4					control3 575	0
2015-10-01	6	95W	26	1					control3 576	0
2015-10-01	6	95W	26	2					control3 576	0
2015-10-01	6	95W	26	3					control3 576	0
2015-10-01	6	95W	26	4					control3 576	0
2015-10-01	7	11	50W	1					control3 577	0
2015-10-01	7	11	50W	2					control3 577	0
2015-10-01	7	11	50W	3					control3 577	0
2015-10-01	7	11	50W	4					control3 577	0
2015-10-01	8	32	17	1					control3 578	0
2015-10-01	8	32	17	2					control3 578	0
2015-10-01	8	32	17	3					control3 578	0
2015-10-01	8	32	17	4					control3 578	0
2015-10-01	9	22	8R	1					control3 579	0
2015-10-01	9	22	8R	2					control3 579	0
2015-10-01	9	22	8R	3					control3 579	0
2015-10-01	9	22	8R	4					control3 579	0
2015-10-01	10	7R	25	1					control3 580	0
2015-10-01	10	7R	25	2					control3 580	0
2015-10-01	10	7R	25	3					control3 580	0
2015-10-01	10	7R	25	4					control3 580	0
2015-10-01	11	50W	31	1					control3 581	0
2015-10-01	11	50W	31	2					control3 581	0
2015-10-01	11	50W	31	3					control3 581	0
2015-10-01	11	50W	31	4					control3 581	0
2015-10-01	12	32	26	1					control3 582	0
2015-10-01	12	32	26	2					control3 582	0
2015-10-01	12	32	26	3					control3 582	0
2015-10-01	12	32	26	4					control3 582	0
2015-10-01	13	7R	39	1					control3 583	0
2015-10-01	13	7R	39	2					control3 583	0
2015-10-01	13	7R	39	3					control3 583	0
2015-10-01	13	7R	39	4					control3 583	0
2015-10-01	14	25	31	1					control3 585	0
2015-10-01	14	25	31	2					control3 585	0
2015-10-01	14	25	31	3					control3 585	0
2015-10-01	14	25	31	4					control3 585	0
2015-10-01	15	22	50W	1					control3 586	0
2015-10-01	15	22	50W	2					control3 586	0
2015-10-01	15	22	50W	3					control3 586	0
2015-10-01	15	22	50W	4					control3 586	0
2015-10-01	16	95	42	1					control3 587	0
2015-10-01	16	95	42	2					control3 587	0
2015-10-01	16	95	42	3					control3 587	0
2015-10-01	16	95	42	4					control3 587	0
2015-10-01	17	45	57W	1					control3 588	0
2015-10-01	17	45	57W	2					control3 588	0
2015-10-01	17	45	57W	3					control3 588	0
2015-10-01	17	45	57W	4					control3 588	0
2015-10-02	18	16	31	1					control3 590	0
2015-10-02	18	16	31	2					control3 590	0
2015-10-02	18	16	31	3					control3 590	0
2015-10-02	18	16	31	4					control3 590	0
2015-10-02	19	52	22	1					control3 591	0
2015-10-02	19	52	22	2					control3 591	0
2015-10-02	19	52	22	3					control3 591	0
2015-10-02	19	52	22	4					control3 591	0
2015-10-02	20	57W	50	1					control3 592	0
2015-10-02	20	57W	50	2					control3 592	0
2015-10-02	20	57W	50	3					control3 592	0
2015-10-02	20	57W	50	4					control3 592	0
2015-10-02	21	26	40	1					control3 593	0
2015-10-02	21	26	40	2					control3 593	0
2015-10-02	21	26	40	3					control3 593	0
2015-10-02	21	26	40	4					control3 593	0
2015-10-02	22	2	39	1					control3 594	0
2015-10-02	22	2	39	2					control3 594	0
2015-10-02	22	2	39	3					control3 594	0
2015-10-02	22	2	39	4					control3 594	0
2015-10-02	23	11	41	1					control3 595	0
2015-10-02	23	11	41	2					control3 595	0
2015-10-02	23	11	41	3					control3 595	0
2015-10-02	23	11	41	4					control3 595	0
2015-10-02	24	6R	16R	1					control3 596	0
2015-10-02	24	6R	16R	2					control3 596	0
2015-10-02	24	6R	16R	3					control3 596	0
2015-10-02	24	6R	16R	4					control3 596	0
2015-10-02	25	95W	57W	1					control3 598	0
2015-10-02	25	95W	57W	2					control3 598	0
2015-10-02	25	95W	57W	3					control3 598	0
2015-10-02	25	95W	57W	4					control3 598	0
2015-10-02	26	26	31	1					control3 599	0
2015-10-02	26	26	31	2					control3 599	0
2015-10-02	26	26	31	3					control3 599	0
2015-10-02	26	26	31	4					control3 599	0
2015-10-02	27	16	26	1					control3 600	0
2015-10-02	27	16	26	2					control3 600	0
2015-10-02	27	16	26	3					control3 600	0
2015-10-02	27	16	26	4					control3 600	0
2015-10-02	28	39	45	1					control3 602	0
2015-10-02	28	39	45	2					control3 602	0
2015-10-02	28	39	45	3					control3 602	0
2015-10-02	28	39	45	4					control3 602	0
2015-10-02	29	25	7R	1					control3 603	0
2015-10-02	29	25	7R	2					control3 603	0
2015-10-02	29	25	7R	3					control3 603	0
2015-10-02	29	25	7R	4					control3 603	0
2015-10-02	30	11	42	1					control3 604	0
2015-10-02	30	11	42	2					control3 604	0
2015-10-02	30	11	42	3					control3 604	0
2015-10-02	30	11	42	4					control3 604	0
2015-10-02	31	52	41	1					control3 605	0
2015-10-02	31	52	41	2					control3 605	0
2015-10-02	31	52	41	3					control3 605	0
2015-10-02	31	52	41	4					control3 605	0
2015-10-02	32	50W	39	1					control3 606	0
2015-10-02	32	50W	39	2					control3 606	0
2015-10-02	32	50W	39	3					control3 606	0
2015-10-02	32	50W	39	4					control3 606	0
2015-10-02	33	25	26	1					control3 607	0
2015-10-02	33	25	26	2					control3 607	0
2015-10-02	33	25	26	3					control3 607	0
2015-10-02	33	25	26	4					control3 607	0
2015-10-02	34	16	17R	1					control3 608	0
2015-10-02	34	16	17R	2					control3 608	0
2015-10-02	34	16	17R	3					control3 608	0
2015-10-02	34	16	17R	4					control3 608	0
2015-10-02	35	50W	25	1					control3 609	0
2015-10-02	35	50W	25	2					control3 609	0
2015-10-02	35	50W	25	3					control3 609	0
2015-10-02	35	50W	25	4					control3 609	0
2015-10-02	36	11	22	1					control3 610	0
2015-10-02	36	11	22	2					control3 610	0
2015-10-02	36	11	22	3					control3 610	0
2015-10-02	36	11	22	4					control3 610	0
2015-10-02	37	7R	25R	1					control3 611	0
2015-10-02	37	7R	25R	2					control3 611	0
2015-10-02	37	7R	25R	3					control3 611	0
2015-10-02	37	7R	25R	4					control3 611	0
2015-10-02	38	45	50W	1					control3 612	0
2015-10-02	38	45	50W	2					control3 612	0
2015-10-02	38	45	50W	3					control3 612	0
2015-10-02	38	45	50W	4					control3 612	0
2015-10-02	39	25R	16R	1					control3 613	0
2015-10-02	39	25R	16R	2					control3 613	0
2015-10-02	39	25R	16R	3					control3 613	0
2015-10-02	39	25R	16R	4					control3 613	0
2015-10-02	40	52	39	1					control3 614	0
2015-10-02	40	52	39	2					control3 614	0
2015-10-02	40	52	39	3					control3 614	0
2015-10-02	40	52	39	4					control3 614	0
2015-10-02	41	6R	25	1					control3 615	0
2015-10-02	41	6R	25	2					control3 615	0
2015-10-02	41	6R	25	3					control3 615	0
2015-10-02	41	6R	25	4					control3 615	0
2015-10-02	42	17	45	1					control3 616	0
2015-10-02	42	17	45	2					control3 616	0
2015-10-02	42	17	45	3					control3 616	0
2015-10-02	42	17	45	4					control3 616	0
2015-10-02	43	50W	42	1					control3 617	0
2015-10-02	43	50W	42	2					control3 617	0
2015-10-02	43	50W	42	3					control3 617	0
2015-10-02	43	50W	42	4					control3 617	0
2015-10-02	44	39	25	1					control3 618	0
2015-10-02	44	39	25	2					control3 618	0
2015-10-02	44	39	25	3					control3 618	0
2015-10-02	44	39	25	4					control3 618	0
2015-10-02	45	25R	50	1					control3 619	0
2015-10-02	45	25R	50	2					control3 619	0
2015-10-02	45	25R	50	3					control3 619	0
2015-10-02	45	25R	50	4					control3 619	0
2015-10-03	46	11	10R	1					control3 621	0
2015-10-03	46	11	10R	2					control3 621	0
2015-10-03	46	11	10R	3					control3 621	0
2015-10-03	46	11	10R	4					control3 621	0
2015-10-03	47	40	25	1					control3 622	0
2015-10-03	47	40	25	2					control3 622	0
2015-10-03	47	40	25	3					control3 622	0
2015-10-03	47	40	25	4					control3 622	0
2015-10-03	48	57W	21W	1					control3 623	0
2015-10-03	48	57W	21W	2					control3 623	0
2015-10-03	48	57W	21W	3					control3 623	0
2015-10-03	48	57W	21W	4					control3 623	0
2015-10-03	49	7	31	1					control3 624	0
2015-10-03	49	7	31	2					control3 624	0
2015-10-03	49	7	31	3					control3 624	0
2015-10-03	49	7	31	4					control3 624	0
2015-10-03	50	50W	25	1					control3 626	0
2015-10-03	50	50W	25	2					control3 626	0
2015-10-03	50	50W	25	3					control3 626	0
2015-10-03	50	50W	25	4					control3 626	0
2015-10-03	51	50	21	1					control3 627	0
2015-10-03	51	50	21	2					control3 627	0
2015-10-03	51	50	21	3					control3 627	0
2015-10-03	51	50	21	4					control3 627	0
2015-10-03	52	11R	95W	1					control3 628	0
2015-10-03	52	11R	95W	2					control3 628	0
2015-10-03	52	11R	95W	3					control3 628	0
2015-10-03	52	11R	95W	4					control3 628	0
2015-10-03	53	16	60	1					control3 629	0
2015-10-03	53	16	60	2					control3 629	0
2015-10-03	53	16	60	3					control3 629	0
2015-10-03	53	16	60	4					control3 629	0
2015-10-03	54	22	46	1					control3 630	0
2015-10-03	54	22	46	2					control3 630	0
2015-10-03	54	22	46	3					control3 630	0
2015-10-03	54	22	46	4					control3 630	0
2015-10-03	55	6R	34W	1					control3 631	0
2015-10-03	55	6R	34W	2					control3 631	0
2015-10-03	55	6R	34W	3					control3 631	0
2015-10-03	55	6R	34W	4					control3 631	0
2015-10-03	56	41	15	1					control3 632	0
2015-10-03	56	41	15	2					control3 632	0
2015-10-03	56	41	15	3					control3 632	0
2015-10-03	56	41	15	4					control3 632	0
2015-10-03	57	45	55W	1					control3 633	0
2015-10-03	57	45	55W	2					control3 633	0
2015-10-03	57	45	55W	3					control3 633	0
2015-10-03	57	45	55W	4					control3 633	0
2015-10-03	58	13R	26	1					control3 634	0
2015-10-03	58	13R	26	2					control3 634	0
2015-10-03	58	13R	26	3					control3 634	0
2015-10-03	58	13R	26	4					control3 634	0
2015-10-03	59	5R	39	1					control3 635	0
2015-10-03	59	5R	39	2					control3 635	0
2015-10-03	59	5R	39	3					control3 635	0
2015-10-03	59	5R	39	4					control3 635	0
2015-10-03	60	44	14R	1					control3 636	0
2015-10-03	60	44	14R	2					control3 636	0
2015-10-03	60	44	14R	3					control3 636	0
2015-10-03	60	44	14R	4					control3 636	0
2015-10-03	61	34	11	1					control3 637	0
2015-10-03	61	34	11	2					control3 637	0
2015-10-03	61	34	11	3					control3 637	0
2015-10-03	61	34	11	4					control3 637	0
2015-10-03	62	25	50W	1					control3 638	0
2015-10-03	62	25	50W	2					control3 638	0
2015-10-03	62	25	50W	3					control3 638	0
2015-10-03	62	25	50W	4					control3 638	0
2015-10-03	63	95W	16R	1					control3 639	0
2015-10-03	63	95W	16R	2					control3 639	0
2015-10-03	63	95W	16R	3					control3 639	0
2015-10-03	63	95W	16R	4					control3 639	0
2015-10-03	64	50	58W	1					control3 640	0
2015-10-03	64	50	58W	2					control3 640	0
2015-10-03	64	50	58W	3					control3 640	0
2015-10-03	64	50	58W	4					control3 640	0
2015-10-03	65	34	64W	1					control3 641	0
2015-10-03	65	34	64W	2					control3 641	0
2015-10-03	65	34	64W	3					control3 641	0
2015-10-03	65	34	64W	4					control3 641	0
2015-10-03	66	7R	17	1					control3 642	0
2015-10-03	66	7R	17	2					control3 642	0
2015-10-03	66	7R	17	3					control3 642	0
2015-10-03	66	7R	17	4					control3 642	0
2015-10-03	67	31	39	1					control3 643	0
2015-10-03	67	31	39	2					control3 643	0
2015-10-03	67	31	39	3					control3 643	0
2015-10-03	67	31	39	4					control3 643	0
2015-10-03	68	19	34	1					control3 644	0
2015-10-03	68	19	34	2					control3 644	0
2015-10-03	68	19	34	3					control3 644	0
2015-10-03	68	19	34	4					control3 644	0
2015-10-03	69	7R	16	1					control3 645	0
2015-10-03	69	7R	16	2					control3 645	0
2015-10-03	69	7R	16	3					control3 645	0
2015-10-03	69	7R	16	4					control3 645	0
2015-10-03	70	50W	41	1					control3 646	0
2015-10-03	70	50W	41	2					control3 646	0
2015-10-03	70	50W	41	3					control3 646	0
2015-10-03	70	50W	41	4					control3 646	0
2015-10-03	71	57W	30	1					control3 647	0
2015-10-03	71	57W	30	2					control3 647	0
2015-10-03	71	57W	30	3					control3 647	0
2015-10-03	71	57W	30	4					control3 647	0
2015-10-03	72	49	13R	1					control3 648	0
2015-10-03	72	49	13R	2					control3 648	0
2015-10-03	72	49	13R	3					control3 648	0
2015-10-03	72	49	13R	4					control3 648	0
2015-10-03	73	10R	85W	1					control3 649	0
2015-10-03	73	10R	85W	2					control3 649	0
2015-10-03	73	10R	85W	3					control3 649	0
2015-10-03	73	10R	85W	4					control3 649	0
2015-10-03	74	52	39	1					control3 650	0
2015-10-03	74	52	39	2					control3 650	0
2015-10-03	74	52	39	3					control3 650	0
2015-10-03	74	52	39	4					control3 650	0
2015-10-03	75	5R	25R	1					control3 651	0
2015-10-03	75	5R	25R	2					control3 651	0
2015-10-03	75	5R	25R	3					control3 651	0
2015-10-03	75	5R	25R	4					control3 651	0
2015-10-03	76	14R	26	1					control3 652	0
2015-10-03	76	14R	26	2					control3 652	0
2015-10-03	76	14R	26	3					control3 652	0
2015-10-03	76	14R	26	4					control3 652	0
2015-10-03	77	45	22	1					control3 653	0
2015-10-03	77	45	22	2					control3 653	0
2015-10-03	77	45	22	3					control3 653	0
2015-10-03	77	45	22	4					control3 653	0
2015-10-03	78	25W	39	1					control3 654	0
2015-10-03	78	25W	39	2					control3 654	0
2015-10-03	78	25W	39	3					control3 654	0
2015-10-03	78	25W	39	4					control3 654	0
2015-10-03	79	7R	26	1					control3 655	0
2015-10-03	79	7R	26	2					control3 655	0
2015-10-03	79	7R	26	3					control3 655	0
2015-10-03	79	7R	26	4					control3 655	0
2015-10-03	80	93W	8	1					control3 656	0
2015-10-03	80	93W	8	2					control3 656	0
2015-10-03	80	93W	8	3					control3 656	0
2015-10-03	80	93W	8	4					control3 656	0
2015-10-03	81	50W	54	1					control3 657	0
2015-10-03	81	50W	54	2					control3 657	0
2015-10-03	81	50W	54	3					control3 657	0
2015-10-03	81	50W	54	4					control3 657	0
2015-10-04	82	59W	11	1					control3 658	0
2015-10-04	82	59W	11	2					control3 658	0
2015-10-04	82	59W	11	3					control3 658	0
2015-10-04	82	59W	11	4					control3 658	0
2015-10-04	83	97W	37	1					control3 659	0
2015-10-04	83	97W	37	2					control3 659	0
2015-10-04	83	97W	37	3					control3 659	0
2015-10-04	83	97W	37	4					control3 659	0
2015-10-04	84	64W	39W	1					control3 660	0
2015-10-04	84	64W	39W	2					control3 660	0
2015-10-04	84	64W	39W	3					control3 660	0
2015-10-04	84	64W	39W	4					control3 660	0
2015-10-04	85	93W	17	1					control3 661	0
2015-10-04	85	93W	17	2					control3 661	0
2015-10-04	85	93W	17	3					control3 661	0
2015-10-04	85	93W	17	4					control3 661	0
2015-10-04	86	16	56	1					control3 662	0
2015-10-04	86	16	56	2					control3 662	0
2015-10-04	86	16	56	3					control3 662	0
2015-10-04	86	16	56	4					control3 662	0
2015-10-04	87	41	32W	1					control3 665	0
2015-10-04	87	41	32W	2					control3 665	0
2015-10-04	87	41	32W	3					control3 665	0
2015-10-04	87	41	32W	4					control3 665	0
2015-10-04	88	39	52	1					control3 666	0
2015-10-04	88	39	52	2					control3 666	0
2015-10-04	88	39	52	3					control3 666	0
2015-10-04	88	39	52	4					control3 666	0
2015-10-04	89	31	26	1					control3 667	0
2015-10-04	89	31	26	2					control3 667	0
2015-10-04	89	31	26	3					control3 667	0
2015-10-04	89	31	26	4					control3 667	0
2015-10-04	90	27	15	1					control3 668	0
2015-10-04	90	27	15	2					control3 668	0
2015-10-04	90	27	15	3					control3 668	0
2015-10-04	90	27	15	4					control3 668	0
2015-10-04	91	55W	90W	1					control3 669	0
2015-10-04	91	55W	90W	2					control3 669	0
2015-10-04	91	55W	90W	3					control3 669	0
2015-10-04	91	55W	90W	4					control3 669	0
2015-10-04	92	42	26	1					control3 670	0
2015-10-04	92	42	26	2					control3 670	0
2015-10-04	92	42	26	3					control3 670	0
2015-10-04	92	42	26	4					control3 670	0
2015-10-04	93	5	19R	1					control3 671	0
2015-10-04	93	5	19R	2					control3 671	0
2015-10-04	93	5	19R	3					control3 671	0
2015-10-04	93	5	19R	4					control3 671	0
2015-10-04	94	76W	95W	1					control3 672	0
2015-10-04	94	76W	95W	2					control3 672	0
2015-10-04	94	76W	95W	3					control3 672	0
2015-10-04	94	76W	95W	4					control3 672	0
2015-10-04	95	26	25	1					control3 673	0
2015-10-04	95	26	25	2					control3 673	0
2015-10-04	95	26	25	3					control3 673	0
2015-10-04	95	26	25	4					control3 673	0
2015-10-04	96	50	17	1					control3 674	0
2015-10-04	96	50	17	2					control3 674	0
2015-10-04	96	50	17	3					control3 674	0
2015-10-04	96	50	17	4					control3 674	0
2015-10-04	97	34	45	1					control3 675	0
2015-10-04	97	34	45	2					control3 675	0
2015-10-04	97	34	45	3					control3 675	0
2015-10-04	97	34	45	4					control3 675	0
2015-10-04	98	76W	11	1					control3 676	0
2015-10-04	98	76W	11	2					control3 676	0
2015-10-04	98	76W	11	3					control3 676	0
2015-10-04	98	76W	11	4					control3 676	0
2015-10-04	99	25R	16R	1					control3 677	0
2015-10-04	99	25R	16R	2					control3 677	0
2015-10-04	99	25R	16R	3					control3 677	0
2015-10-04	99	25R	16R	4					control3 677	0
2015-10-04	100	97W	25R	1					control3 678	0
2015-10-04	100	97W	25R	2					control3 678	0
2015-10-04	100	97W	25R	3					control3 678	0
2015-10-04	100	97W	25R	4					control3 678	0
2015-10-04	101	15	54	1					control3 679	0
2015-10-04	101	15	54	2					control3 679	0
2015-10-04	101	15	54	3					control3 679	0
2015-10-04	101	15	54	4					control3 679	0
2015-10-04	102	39	25	1					control3 680	0
2015-10-04	102	39	25	2					control3 680	0
2015-10-04	102	39	25	3					control3 680	0
2015-10-04	102	39	25	4					control3 680	0
2015-10-04	103	42	31	1					control3 681	0
2015-10-04	103	42	31	2					control3 681	0
2015-10-04	103	42	31	3					control3 681	0
2015-10-04	103	42	31	4					control3 681	0
2015-10-04	104	76W	19R	1					control3 682	0
2015-10-04	104	76W	19R	2					control3 682	0
2015-10-04	104	76W	19R	3					control3 682	0
2015-10-04	104	76W	19R	4					control3 682	0
2015-10-04	105	34	45	1					control3 683	0
2015-10-04	105	34	45	2					control3 683	0
2015-10-04	105	34	45	3					control3 683	0
2015-10-04	105	34	45	4					control3 683	0
2015-10-04	106	11	31	1					control3 684	0
2015-10-04	106	11	31	2					control3 684	0
2015-10-04	106	11	31	3					control3 684	0
2015-10-04	106	11	31	4					control3 684	0
2015-10-04	107	50W	16	1					control3 685	0
2015-10-04	107	50W	16	2					control3 685	0
2015-10-04	107	50W	16	3					control3 685	0
2015-10-04	107	50W	16	4					control3 685	0
2015-10-04	108	7R	24	1					control3 686	0
2015-10-04	108	7R	24	2					control3 686	0
2015-10-04	108	7R	24	3					control3 686	0
2015-10-04	108	7R	24	4					control3 686	0
2015-10-04	109	14R	30	1					control3 687	0
2015-10-04	109	14R	30	2					control3 687	0
2015-10-04	109	14R	30	3					control3 687	0
2015-10-04	109	14R	30	4					control3 687	0
2015-10-04	110	13R	45	1					control3 688	0
2015-10-04	110	13R	45	2					control3 688	0
2015-10-04	110	13R	45	3					control3 688	0
2015-10-04	110	13R	45	4					control3 688	0
2015-10-04	111	5	17R	1					control3 689	0
2015-10-04	111	5	17R	2					control3 689	0
2015-10-04	111	5	17R	3					control3 689	0
2015-10-04	111	5	17R	4					control3 689	0
2015-10-04	112	15	97W	1					control3 690	0
2015-10-04	112	15	97W	2					control3 690	0
2015-10-04	112	15	97W	3					control3 690	0
2015-10-04	112	15	97W	4					control3 690	0
2015-10-04	113	16	26	1					control3 691	0
2015-10-04	113	16	26	2					control3 691	0
2015-10-04	113	16	26	3					control3 691	0
2015-10-04	113	16	26	4					control3 691	0
2015-10-04	114	50W	25R	1					control3 692	0
2015-10-04	114	50W	25R	2					control3 692	0
2015-10-04	114	50W	25R	3					control3 692	0
2015-10-04	114	50W	25R	4					control3 692	0
2015-10-04	115	13R	19R	1					control3 693	0
2015-10-04	115	13R	19R	2					control3 693	0
2015-10-04	115	13R	19R	3					control3 693	0
2015-10-04	115	13R	19R	4					control3 693	0
2015-10-04	116	16	22	1					control3 694	0
2015-10-04	116	16	22	2					control3 694	0
2015-10-04	116	16	22	3					control3 694	0
2015-10-04	116	16	22	4					control3 694	0
2015-10-04	117	11	39	1					control3 695	0
2015-10-04	117	11	39	2					control3 695	0
2015-10-04	117	11	39	3					control3 695	0
2015-10-04	117	11	39	4					control3 695	0
2015-10-04	118	25	42	1					control3 696	0
2015-10-04	118	25	42	2					control3 696	0
2015-10-04	118	25	42	3					control3 696	0
2015-10-04	118	25	42	4					control3 696	0
2015-10-04	119	95W	25R	1					control3 697	0
2015-10-04	119	95W	25R	2					control3 697	0
2015-10-04	119	95W	25R	3					control3 697	0
2015-10-04	119	95W	25R	4					control3 697	0
2015-10-04	120	31	50	1					control3 699	0
2015-10-04	120	31	50	2					control3 699	0
2015-10-04	120	31	50	3					control3 699	0
2015-10-04	120	31	50	4					control3 699	0
2015-10-05	121	11	39	1					control3 700	0
2015-10-05	121	11	39	2					control3 700	0
2015-10-05	121	11	39	3					control3 700	0
2015-10-05	121	11	39	4					control3 700	0
2015-10-05	122	52	25	1					control3 701	0
2015-10-05	122	52	25	2					control3 701	0
2015-10-05	122	52	25	3					control3 701	0
2015-10-05	122	52	25	4					control3 701	0
2015-10-05	123	57	50	1					control3 702	0
2015-10-05	123	57	50	2					control3 702	0
2015-10-05	123	57	50	3					control3 702	0
2015-10-05	123	57	50	4					control3 702	0
2015-10-05	124	31	55W	1					control3 703	0
2015-10-05	124	31	55W	2					control3 703	0
2015-10-05	124	31	55W	3					control3 703	0
2015-10-05	124	31	55W	4					control3 703	0
2015-10-05	125	25	39	1					control3 704	0
2015-10-05	125	25	39	2					control3 704	0
2015-10-05	125	25	39	3					control3 704	0
2015-10-05	125	25	39	4					control3 704	0
2015-10-05	126	93W	52	1					control3 705	0
2015-10-05	126	93W	52	2					control3 705	0
2015-10-05	126	93W	52	3					control3 705	0
2015-10-05	126	93W	52	4					control3 705	0
2015-10-05	127	27R	11	1					control3 706	0
2015-10-05	127	27R	11	2					control3 706	0
2015-10-05	127	27R	11	3					control3 706	0
2015-10-05	127	27R	11	4					control3 706	0
2015-10-05	128	25	21	1					control3 707	0
2015-10-05	128	25	21	2					control3 707	0
2015-10-05	128	25	21	3					control3 707	0
2015-10-05	128	25	21	4					control3 707	0
2015-10-05	129	45	57w	1					control3 708	0
2015-10-05	129	45	57w	2					control3 708	0
2015-10-05	129	45	57w	3					control3 708	0
2015-10-05	129	45	57w	4					control3 708	0
2015-10-05	130	32W	21W	1					control3 709	0
2015-10-05	130	32W	21W	2					control3 709	0
2015-10-05	130	32W	21W	3					control3 709	0
2015-10-05	130	32W	21W	4					control3 709	0
2015-10-05	131	39	25	1					control3 710	0
2015-10-05	131	39	25	2					control3 710	0
2015-10-05	131	39	25	3					control3 710	0
2015-10-05	131	39	25	4					control3 710	0
2015-10-05	132	50Y	50W	1					control3 711	0
2015-10-05	132	50Y	50W	2					control3 711	0
2015-10-05	132	50Y	50W	3					control3 711	0
2015-10-05	132	50Y	50W	4					control3 711	0
2015-10-05	133	11	19R	1					control3 712	0
2015-10-05	133	11	19R	2					control3 712	0
2015-10-05	133	11	19R	3					control3 712	0
2015-10-05	133	11	19R	4					control3 712	0
2015-10-05	134	17	7R	1					control3 713	0
2015-10-05	134	17	7R	2					control3 713	0
2015-10-05	134	17	7R	3					control3 713	0
2015-10-05	134	17	7R	4					control3 713	0
2015-10-05	135	5R	50Y	1					control3 714	0
2015-10-05	135	5R	50Y	2					control3 714	0
2015-10-05	135	5R	50Y	3					control3 714	0
2015-10-05	135	5R	50Y	4					control3 714	0
2015-10-05	136	27R	17	1					control3 715	0
2015-10-05	136	27R	17	2					control3 715	0
2015-10-05	136	27R	17	3					control3 715	0
2015-10-05	136	27R	17	4					control3 715	0
2015-10-05	137	5R	39	1					control3 716	0
2015-10-05	137	5R	39	2					control3 716	0
2015-10-05	137	5R	39	3					control3 716	0
2015-10-05	137	5R	39	4					control3 716	0
2015-10-05	138	11	26	1					control3 717	0
2015-10-05	138	11	26	2					control3 717	0
2015-10-05	138	11	26	3					control3 717	0
2015-10-05	138	11	26	4					control3 717	0
2015-10-05	139	15	22	1					control3 718	0
2015-10-05	139	15	22	2					control3 718	0
2015-10-05	139	15	22	3					control3 718	0
2015-10-05	139	15	22	4					control3 718	0
2015-10-05	140	45	34	1					control3 719	0
2015-10-05	140	45	34	2					control3 719	0
2015-10-05	140	45	34	3					control3 719	0
2015-10-05	140	45	34	4					control3 719	0
2015-10-05	141	25R	13R	1					control3 720	0
2015-10-05	141	25R	13R	2					control3 720	0
2015-10-05	141	25R	13R	3					control3 720	0
2015-10-05	141	25R	13R	4					control3 720	0
2015-10-05	142	22	5R	1					control3 721	0
2015-10-05	142	22	5R	2					control3 721	0
2015-10-05	142	22	5R	3					control3 721	0
2015-10-05	142	22	5R	4					control3 721	0
2015-10-05	143	11	26	1					control3 722	0
2015-10-05	143	11	26	2					control3 722	0
2015-10-05	143	11	26	3					control3 722	0
2015-10-05	143	11	26	4					control3 722	0
2015-10-05	144	31	17	1					control3 723	0
2015-10-05	144	31	17	2					control3 723	0
2015-10-05	144	31	17	3					control3 723	0
2015-10-05	144	31	17	4					control3 723	0
2015-10-05	145	25	16	1					control3 724	0
2015-10-05	145	25	16	2					control3 724	0
2015-10-05	145	25	16	3					control3 724	0
2015-10-05	145	25	16	4					control3 724	0
2015-10-05	146	17R	52	1					control3 725	0
2015-10-05	146	17R	52	2					control3 725	0
2015-10-05	146	17R	52	3					control3 725	0
2015-10-05	146	17R	52	4					control3 725	0
2015-10-05	147	16R	95W	1					control3 726	0
2015-10-05	147	16R	95W	2					control3 726	0
2015-10-05	147	16R	95W	3					control3 726	0
2015-10-05	147	16R	95W	4					control3 726	0
2015-10-05	148	39	22	1					control3 727	0
2015-10-05	148	39	22	2					control3 727	0
2015-10-05	148	39	22	3					control3 727	0
2015-10-05	148	39	22	4					control3 727	0
2015-10-05	149	26	41	1					control3 728	0
2015-10-05	149	26	41	2					control3 728	0
2015-10-05	149	26	41	3					control3 728	0
2015-10-05	149	26	41	4					control3 728	0
2015-10-05	150	95W	25R	1					control3 729	0
2015-10-05	150	95W	25R	2					control3 729	0
2015-10-05	150	95W	25R	3					control3 729	0
2015-10-05	150	95W	25R	4					control3 729	0

## Sheet: Fig 6
Bout number	Number of Behavioural Interactions
	NI	Sc	Fo	R	AMS	A	STA	PA	PAa	RP	RPa	Sum
1	7	7	2	3	0	1	1	0	2	2	0	25
2	5	6	4	4	1	3	3	0	2	1	1	30
3	1	4	7	8	6	2	1	0	7	4	3	43
4	0	7	9	8	4	1	0	0	7	6	4	46
5	0	7	4	9	4	5	1	0	2	3	3	38
6	0	4	3	7	3	1	1	0	8	4	5	36
7	0	4	6	6	1	3	0	1	5	6	6	38
8	0	4	5	4	1	5	0	2	8	5	3	37
9	0	2	3	8	2	2	0	1	7	3	5	33
10	0	3	1	6	0	2	0	0	5	0	4	21
11	0	1	2	4	1	1	0	0	5	2	7	23
12	0	2	1	2	1	1	0	1	4	1	6	19
13	0	3	1	3	1	0	0	0	4	2	8	22
14	0	0	2	2	2	0	0	1	3	2	4	16
15	0	0	0	2	0	0	0	0	2	0	3	7
16	0	0	0	2	0	0	0	0	1	1	4	8
Bout number	Behavioural Interaction occurance (%)
	NI	Sc	Fo	R	AMS	A	STA	PA	PAa	RP	RPa	Sum
1	28	28	8	12	0	4	4	0	8	8	0	100
2	16.6667	20	13.3333	13.3333	3.33333	10	10	0	6.66667	3.33333	3.33333	100
3	2.32558	9.30233	16.2791	18.6047	13.9535	4.65116	2.32558	0	16.2791	9.30233	6.97674	100
4	0	15.2174	19.5652	17.3913	8.69565	2.17391	0	0	15.2174	13.0435	8.69565	100
5	0	18.4211	10.5263	23.6842	10.5263	13.1579	2.63158	0	5.26316	7.89474	7.89474	100
6	0	11.1111	8.33333	19.4444	8.33333	2.77778	2.77778	0	22.2222	11.1111	13.8889	100
7	0	10.5263	15.7895	15.7895	2.63158	7.89474	0	2.63158	13.1579	15.7895	15.7895	100
8	0	10.8108	13.5135	10.8108	2.7027	13.5135	0	5.40541	21.6216	13.5135	8.10811	100
9	0	6.06061	9.09091	24.2424	6.06061	6.06061	0	3.0303	21.2121	9.09091	15.1515	100
10	0	14.2857	4.7619	28.5714	0	9.52381	0	0	23.8095	0	19.0476	100
11	0	4.34783	8.69565	17.3913	4.34783	4.34783	0	0	21.7391	8.69565	30.4348	100
12	0	10.5263	5.26316	10.5263	5.26316	5.26316	0	5.26316	21.0526	5.26316	31.5789	100
13	0	13.6364	4.54545	13.6364	4.54545	0	0	0	18.1818	9.09091	36.3636	100
14	0	0	12.5	12.5	12.5	0	0	6.25	18.75	12.5	25	100
15	0	0	0	28.5714	0	0	0	0	28.5714	0	42.8571	100
16	0	0	0	25	0	0	0	0	12.5	12.5	50	100

## Sheet: Influence of observer choice
Colony	Bout	Observer Bee ID	Demonstrator		Behavioural Interactions
			ID	Category	NI	Sc	Fo	R	AMS	A	STA	PA	PAa	RP	RPa
6	1	23	31	(SD)	1
6	2	23	33	(TO)			1	1		1
6	3	23	33	(TO)		1	1	1	1
6	4	23	75	(IO)			1	1						1			Category	Definition
6	5	23	75	(IO)			1		1						1		Inexperienced Obsever (IO)	The observer has never showed any pulling action (PA, Paa, RP or RPa)
6	6	23	45	(TO)			1	1						1
6	7	23	57	(TO)			1	1	1
6	8	23	63	(TO)			1	1	1								Trained Observer (TO)	The observer has already has already showed string pulling (PA, PAa, RP and/or RPa).
6	9	23	45	(TO)	1
6	10	23	45	(TO)			1	1	1					1
6	11	23	90	(TO)			1				1						Seeded Demonstrator (SD)	Demonstrator initially trained to seed the string pulling technique in the colony.
6	12	23	31	(SD)			1	1		1		1		1
6	13	23	11	(IO)			1	1					1		1
6	14	23	82	(IO)					1				1		1
6	15	23	28R	(TO)			1	1						1
6	16	23	82	(IO)			1		1				1
6	17	23	45	(TO)				1		1	1		1
6	18	23	91	(IO)				1					1		1
6	19	23	45	(TO)		1				1				1
6	20	23	28R	(TO)				1	1						1
6	21	23	39R	(IO)				1					1		1
6	22	23	11	(IO)				1	1				1
6	23	23	34	(IO)				1	1						1
6	24	23	33R	(IO)				1					1		1
6	25	23	29R	(TO)				1						1	1
6	1	63	31	(SD)		1
6	2	63	31	(SD)			1			1
6	3	63	75	(IO)			1	1					1	1
6	4	63	75	(TO)			1						1	1
6	5	63	86	(IO)											1
6	6	63	23	(TO)				1							1
6	7	63	45	(TO)			1							1	1
6	8	63	45	(TO)		1		1		1
6	9	63	34	(IO)				1							1
6	10	63	40R	(IO)				1					1		1
6	11	63	90	(TO)				1							1
6	12	63	67	(IO)				1					1		1
6	13	63	48R	(IO)									1		1
6	14	63	47	(TO)					1						1
6	1	46	33	(TO)	1
6	2	46	33	(TO)		1	1			1
6	3	46	31	(SD)		1	1			1
6	4	46	33	(TO)		1	1
6	5	46	31	(SD)			1	1			1
6	6	46	33	(TO)			1		1	1
6	7	46	31	(SD)		1	1			1		1
6	8	46	33	(TO)			1			1		1		1
6	9	46	34R	(IO)				1	1			1			1
6	10	46	31	(SD)		1	1	1		1
6	11	46	86	(IO)				1					1		1
6	12	46	45	(TO)		1	1			1			1
6	13	46	31	(SD)		1							1	1	1
6	14	46	38R	(IO)				1					1		1
6	15	46	30R	(TO)				1
6	16	46	41R	(IO)				1					1		1
6	17	46	57	(TO)				1					1		1
6	18	46	46R	(TO)											1
6	19	46	46R	(TO)				1					1		1
6	1	30R	33	(TO)	1			1	1
6	2	30R	33	(TO)		1	1			1
6	3	30R	33	(TO)		1	1	1		1				1
6	4	30R	31	(SD)	1
6	5	30R	45	(TO)		1		1						1
6	6	30R	11	(IO)			1
6	7	30R	46R	(TO)			1
6	8	30R	31	(SD)		1	1	1	1
6	9	30R	45	(TO)		1		1
6	10	30R	42	(TO)	1
6	11	30R	45	(TO)				1		1
6	12	30R	82	(IO)			1	1					1		1
6	1	28R	33	(TO)		1		1			1		1	1
6	2	28R	31	(SD)			1	1			1
6	3	28R	11	(TO)			1	1					1	1
6	4	28R	23	(TO)			1	1					1	1
6	5	28R	23	(TO)		1		1
6	6	28R	48R	(IO)			1	1					1
6	1	90	33	(TO)		1
6	2	90	31	(SD)	1
6	3	90	23	(TO)				1					1
6	4	90	8	(IO)				1					1		1
6	5	90	32	(IO)				1							1
6	6	90	29R	(IO)											1
6	7	90	97	(IO)									1		1
6	8	90	35	(TO)						1			1		1
6	9	90	44R	(IO)									1		1
6	10	90	8	(IO)				1					1
6	11	90	32	(IO)											1
6	12	90	64	(IO)											1
6	13	90	63	(TO)		1		1					1		1
6	14	90	48R	(IO)											1
6	15	90	64	(IO)									1		1
6	16	90	47R	(IO)				1						1	1
6	1	4	31	(SD)	1
6	2	4	45	(TO)		1
6	3	4	86	(IO)				1					1		1
6	4	4	31	(SD)		1				1				1
6	5	4	31	(SD)		1				1				1
6	6	4	42	(IO)				1					1
6	7	4	44	(IO)				1							1
6	8	4	86	(TO)			1						1	1
6	9	4	45	(TO)				1		1
6	10	4	33R	(IO)				1					1		1
6	11	4	46R	(NO)									1		1
6	12	4	8	(TO)		1							1		1
6	13	4	42	(TO)				1					1		1
6	1	42	31	(SD)		1
6	2	42	33	(TO)		1	1			1
6	3	42	4	(TO)	1
6	4	42	33	(TO)			1	1	1		1			1
6	5	42	30R	(TO)				1					1
6	6	42	39R	(IO)			1	1					1
6	7	42	38R	(IO)			1	1	1				1
6	8	42	4	(TO)	1
6	1	44R	45	(TO)		1			1
6	2	44R	90	(TO)											1
6	3	44R	33	(TO)				1					1	1
6	4	44R	31	(SD)					1
6	5	44R	42R	(IO)				1					1
6	6	44R	41R	(TO)									1	1
6	1	41R	31	(SD)		1				1
6	2	41R	46	(TO)			1	1	1	1
6	3	41R	44R	(TO)									1	1	1
6	4	41R	47	(TO)			1								1
7	1	32	63	(SD)	1
7	2	32	63	(SD)	1
7	3	32	63	(SD)	1
7	4	32	63	(SD)	1
7	5	32	63	(SD)		1
7	6	32	63	(SD)	1
7	7	32	63	(SD)	1
7	8	32	69	(IO)			1		1
7	9	32	69	(IO)			1	1	1
7	10	32	63	(SD)		1						1
7	11	32	63	(SD)		1
7	12	32	63	(SD)		1		1		1
7	13	32	33	(IO)			1	1							1
7	14	32	53R	(IO)				1							1
7	15	32	53R	(IO)									1		1
7	16	32	53R	(IO)				1					1		1
7	17	32	80	(IO)									1		1
7	18	32	50R	(IO)									1		1
7	19	32	61R	(IO)			1						1		1
7	20	32	63R	(IO)				1					1		1
7	21	32	69	(TO)										1	1
7	22	32	44	(IO)									1		1
7	23	32	63	(SD)							1		1		1
7	24	32	91	(IO)											1
7	25	32	63	(SD)										1	1
7	26	32	80	(IO)									1		1
7	27	32	98	(NO)											1
7	28	32	80	(IO)											1
7	29	32	91	(IO)									1		1
7	30	32	44	(IO)									1		1
7	31	32	67	(IO)											1
7	32	32	63	(SD)		1								1
7	33	32	21	(IO)									1		1
7	1	75	63	(SD)		1
7	2	75	15	(IO)				1					1
7	3	75	49R	(IO)				1	1				1
7	4	75	33	(IO)			1	1							1
7	5	75	63R	(IO)											1
7	6	75	80	(IO)									1		1
7	7	75	63	(SD)		1				1
7	8	75	91	(IO)				1					1		1
7	9	75	33	(IO)									1		1
7	10	75	91	(NO)											1
7	11	75	80	(IO)									1	1	1
7	12	75	91	(IO)											1
7	13	75	54R	(IO)											1
7	14	75	60R	(IO)									1		1
7	15	75	91	(IO)											1
7	16	75	43	(IO)											1
7	17	75	86	(IO)											1
7	18	75	50R	(IO)									1		1
7	1	80	63	(SD)	1
7	2	80	63	(SD)	1
7	3	80	32	(TO)		1
7	4	80	63	(SD)		1	1	1
7	5	80	69	(TO)			1	1	1	1
7	6	80	75	(TO)		1	1				1
7	7	80	69	(TO)		1	1	1		1
7	8	80	32	(TO)		1		1		1
7	9	80	63	(TO)		1	1	1		1
7	10	80	32	(TO)		1
7	11	80	75	(TO)			1	1		1
7	12	80	61	(IO)				1	1			1
7	13	80	44	(TO)			1	1	1						1
7	14	80	86	(IO)			1	1	1
7	1	44	63	(SD)	1
7	2	44	63	(SD)	1
7	3	44	32	(TO)	1
7	4	44	32	(TO)		1
7	5	44	63	(SD)		1	1	1		1
7	6	44	50R	(IO)				1	1
7	7	44	69	(TO)			1	1					1	1
7	8	44	80	(TO)			1		1				1
7	9	44	86	(IO)				1	1				1
7	10	44	49	(TO)				1					1
7	1	69	63	(SD)		1		1
7	2	69	63	(SD)		1			1
7	3	69	32	(IO)			1	1	1				1
7	4	69	32	(IO)			1	1	1				1
7	5	69	63	(SD)		1		1
7	6	69	98	(IO)				1					1		1
7	7	69	32	(TO)									1	1	1
7	8	69	80	(IO)									1		1
7	9	69	80	(IO)			1						1	1	1
7	10	69	91	(IO)											1
7	11	69	91	(IO)					1				1		1
7	12	69	51R	(IO)											1
7	13	69	51R	(IO)										1	1
7	14	69	44	(TO)								1	1	1
7	15	69	70	(IO)				1					1		1
7	16	69	58R	(IO)											1
7	1	33	63	(SD)		1
7	2	33	15	(TO)	1
7	3	33	63	(SD)		1				1
7	4	33	32	(TO)		1	1	1					1
7	5	33	53R	(IO)			1	1					1
7	6	33	75	(TO)		1	1	1
7	7	33	75	(TO)		1	1		1
7	1	53R	32	(TO)		1		1		1
7	2	53R	32	(TO)		1
7	3	53R	33	(IO)			1		1
7	4	53R	63	(SD)		1
7	5	53R	91	(IO)				1					1
7	1	49R	63	(SD)	1
7	2	49R	75	(IO)	1
7	3	49R	63	(SD)	1
7	4	49R	44	(TO)				1					1
7	1	15	63	(SD)		1				1
7	2	15	63	(SD)	1
7	3	15	63	(SD)					1
7	4	15	63	(SD)		1		1	1
7	5	15	63	(SD)		1		1	1	1
7	6	15	33	(IO)				1	1				1
7	7	15	63	(SD)		1			1
7	8	15	75	(IO)			1						1
7	1	61R	63	(SD)	1
7	2	61R	32	(TO)		1	1	1
7	3	61R	63	(SD)			1	1							1
8	1	Y89	1	(SD)	1
8	2	Y89	Y92	(TO)		1	1	1		1	1
8	3	Y89	Y66	(IO)				1							1
8	4	Y89	Y92	(TO)		1	1						1	1	1
8	5	Y89	Y86	(TO)						1				1
8	6	Y89	Y74	(IO)				1					1	1	1
8	7	Y89	Y86	(TO)											1
8	8	Y89	Y88	(IO)			1	1					1	1
8	9	Y89	Y69	(TO)				1					1	1
8	10	Y89	Y90	(TO)		1		1		1			1
8	11	Y89	Y78	(TO)		1	1	1					1	1	1
8	12	Y89	Y78	(TO)									1	1	1
8	13	Y89	Y86	(TO)		1									1
8	14	Y89	Y86	(TO)			1							1
8	1	Y73	Y78	(IO)			1	1					1	1
8	2	Y73	Y50	(TO)									1	1	1
8	1	Y78	Y76	(TO)	1
8	2	Y78	Y50	(TO)		1
8	3	Y78	Y50	(TO)		1	1		1					1	1
8	4	Y78	Y73	(IO)			1	1	1					1	1
8	5	Y78	Y86	(TO)		1			1
8	6	Y78	Y90	(TO)		1							1	1
8	7	Y78	Y89	(TO)				1					1	1	1
8	8	Y78	Y89	(TO)		1							1	1
8	9	Y78	Y90	(TO)		1	1	1					1
8	1	R2	Y87	(TO)	1
8	2	R2	Y92	(TO)		1		1			1
8	3	R2	Y86	(TO)		1	1		1	1
8	4	R2	Y50	(TO)			1	1	1				1	1
8	5	R2	Y69	(TO)			1	1	1				1	1
8	6	R2	Y50	(TO)		1								1
8	7	R2	Y95	(TO)			1	1						1
8	8	R2	Y90	(TO)		1				1		1		1
8	9	R2	Y92	(TO)				1					1	1
8	1	Y72	1	(SD)		1	1
8	2	Y72	Y76	(TO)	1
8	3	Y72	Y61	(TO)			1	1	1		1		1	1
8	4	Y72	Y86	(TO)		1							1
8	5	Y72	Y86	(TO)		1		1					1
8	6	Y72	Y88	(TO)		1							1	1
8	7	Y72	Y69	(TO)			1	1					1	1

## Sheet: Cooperation test
Colony	BEE PAIR ID		Inexperienced observer		Trained observer
	Demonstrator	Observer	Time to pull the string and obtain the reward (s)	Bout #	Time to pull the string and obtain the reward (s)	Bout #
6	31 (SD)	63	16	46	31	55
6	33 (TO)	46	29	61	54	111
6	33 (TO)	30R	33	117	39	121
6	45 (TO)	4	25	101	30	220
6	33 (TO)	42	15	56	36	155
6	33 (TO)	45	20	29	46	68
6	31 (SD)	45	25	16	155	43
7	63 (SD)	32	11	1	24	90
7	63 (SD)	44	12	26	15	198
7	63 (SD)	75	7	28	10	158
7	63 (SD)	80	6	43	12	165
7	63 (SD)	15	9	2	9	49
7	63 (SD)	61R	8	114	31	264
8	Y50 (TO)	Y78	21	23	97	32
8	Y92 (TO)	Y89	6	U8	35	U30
8	Y92 (TO)	R2	7	U1	14	U82
		Mean	15.625		39.875
		Std Dev	8.5723		36.4106
		Std Err	2.14308		9.10266
